# Supplementary material for: Differential changes in the onset of spring across US National Wildlife Refuges and North American migratory bird flyways
Source: PLoS One. 2018 Sep 12;13(9):e0202495. doi: 10.1371/journal.pone.0202495 (PMC6135358; doi:10.1371/journal.pone.0202495)
Supplement: S1 Code — (ZIP) [file pone.0202495.s001.zip]

Archive with 7 entries (7 files):
- README.txt
- Bird_analyses_plots.r
- Extract_time_series_ANNUAL.r
- Flyway_analyses_plots.r
- netcdf_to_annual_TIFFS.r
- netcdf_to_mvng_wndw_SD_TIFFS.r
- netcdf_to_mvng_wndw_TIFFS.r
