# Supplementary material for: Differential changes in the onset of spring across US National Wildlife Refuges and North American migratory bird flyways
Source: PLoS One. 2018 Sep 12;13(9):e0202495. doi: 10.1371/journal.pone.0202495 (PMC6135358; doi:10.1371/journal.pone.0202495)
Supplement: S1 Code — (ZIP) [file pone.0202495.s001.zip › README.txt]

This folder contains R scripts used for analyses in "Differential changes in the onset of spring across U.S. National Wildlife Refuges and North American migratory bird flyways"
(Waller, Crimmins, Walker, Posthumus, and Weltzin, 2018).


Bird_analyses_plots.r
Extract_time_series_ANNUAL.r
Flyway_analyses_plots.r
netcdf_to_annual_TIFFS.r
netcdf_to_mvng_wndw_SD_TIFFS.r
netcdf_to_mvng_wndw_TIFFS.r
               
