# Supplementary material for: Differential changes in the onset of spring across US National Wildlife Refuges and North American migratory bird flyways
Source: PLoS One. 2018 Sep 12;13(9):e0202495. doi: 10.1371/journal.pone.0202495 (PMC6135358; doi:10.1371/journal.pone.0202495)
Supplement: S1 Code — (ZIP) [file pone.0202495.s001.zip › Bird_analyses_plots.r]

# Eric Waller, 2017 (eric.waller@gmail.com)
# R version 3.4.1
###########################################
#
# CODE USED TO GENERATE FIGURE 7 OF MANUSCRIPT AND RESULTS IN TABLE 3
#
# This code uses separate FLI and FBI .csv files of annual per-grid cell (one degree resolution) values
# within the summer/breeding and winter/non-breeding ranges of the whooping crane (Grus americana)
# to generate separate breeding and non-breeding area time series regressions, with 95% confidence 
# intervals, and time series plots for 1920-2012.
# Data are split into breeding and non-breeding areas based on the "Latitude", 40 degrees N in this case,
# provided with the CSV table, but for other birds for which seasonal distributions are not so easily split, 
# separate .csv files of breeding and non-breeding data may be required.

# The CSV data file used here has spring index values in columns 13:124 (corresponding to 1901-2012).
# Ultimately, only data in columns 32:124 (years 1920-2012) were used for time series and regression analysis.
# Code will have to be modified, as appropriate, to accommodate other data files with different
# columns containing needed date ranges.

# The code used here filters the data, such that analyses are only performed on grid cells for which 97% or more
# of the years have good data (i.e., in the case of 1920-2012 used here, not missing more than 2 years of data).
#
################################################################################################################

# install these packages before calling them below, if not already done
library(plyr)
library(dplyr)
library(ggplot2)
library(zoo)
library(lattice)
library(stats)
library(data.table)

# Set working directory where time series spring index data for bird is found.
# CSV files have index data by year in columns for every one degree grid cell within the bird seasonal areas.
setwd("C:\\Users\\ewaller\\NorthAmerica")

fli <- read.csv("GrusNOPSG_FLI.csv",header=T)
fbi <- read.csv("GrusNOPSG_FBI.csv",header=T)
#SUBSETS INTO WINTERING (1) AND BREEDING (2) BASED ON LATITUDE
fli1 <- subset(fli, fli$Latitude<40)
fli2 <- subset(fli, fli$Latitude>40)

fbi1 <- subset(fbi, fbi$Latitude<40)
fbi2 <- subset(fbi, fbi$Latitude>40)

# Previous missing spring index data (NA values) had become 0 at some point in table creation, 
# which is inappropriate. This turns them back into NA values.

for (i in 13:124) {
fli1[,i][fli1[,i]==0] <- NA
fli2[,i][fli2[,i]==0] <- NA
fbi1[,i][fbi1[,i]==0] <- NA
fbi2[,i][fbi2[,i]==0] <- NA
}

# DATA
fli1d <- select(fli1, 32:124)  # These are the 93 years of index data of interest, 1920-2012
fbi1d <- select(fbi1, 32:124)
fli2d <- select(fli2, 32:124) 
fbi2d <- select(fbi2, 32:124)

fli1dt <- transpose(fli1d)
fbi1dt <- transpose(fbi1d)
fli2dt <- transpose(fli2d)
fbi2dt <- transpose(fbi2d)

# Function to get percent of years, for a given grid cell, consisting of non-NA values (i.e., good data)
getPercent <- function(x){
  sum(!is.na(x))/length(x)
}   
    
l1_vec <- colwise(getPercent)(fli1dt)
b1_vec <- colwise(getPercent)(fbi1dt)
l2_vec <- colwise(getPercent)(fli2dt)
b2_vec <- colwise(getPercent)(fbi2dt)

# filter for 97% availability

fli1dg <- filter(fli1d, transpose(l1_vec)>0.97)  # g for good data
fbi1dg <- filter(fbi1d, transpose(b1_vec)>0.97)
fli2dg <- filter(fli2d, transpose(l2_vec)>0.97) 
fbi2dg <- filter(fbi2d, transpose(b2_vec)>0.97)

#############################################################################
# Compute annual mean values within each seasonal area/index.
# Note an arbitrary switch of names to l10 and b10 (e.g.), rather than l1 and b1 (legacy effect) 
#####
l10_means <- lapply(fli1dg, function(x) mean(x, na.rm=TRUE)) 
b10_means <- lapply(fbi1dg, function(x) mean(x, na.rm=TRUE)) 
l20_means <- lapply(fli2dg, function(x) mean(x, na.rm=TRUE)) 
b20_means <- lapply(fbi2dg, function(x) mean(x, na.rm=TRUE)) 
 
# Convert lists to dataframes
l10_means_df <- ldply(l10_means, data.frame)
l20_means_df <- ldply(l20_means, data.frame)
b10_means_df <- ldply(b10_means, data.frame)
b20_means_df <- ldply(b20_means, data.frame)

#
names(l10_means_df) = c("id","l10_mean")
names(l20_means_df) = c("id","l20_mean")
names(b10_means_df) = c("id","b10_mean")
names(b20_means_df) = c("id","b20_mean")

#########################
year = c(1920:2012)  

# Some joins
lm_dfs <- list(
  l10_means_df,l20_means_df
)
ljoin_means <- join_all(lm_dfs)

bm_dfs <- list(
  b10_means_df,b20_means_df
)
bjoin_means <- join_all(bm_dfs)

###
lms_sub = ljoin_means[,2:3]
bms_sub = bjoin_means[,2:3]

######################################
## MOVING WINDOW MEAN CALCULATIONS
######################################
lroll_11m <- rollapply(lms_sub,11,mean,partial=TRUE)  # "partial" returns data at beginning and end despite reduced samples within window
broll_11m <- rollapply(bms_sub,11,mean,partial=TRUE) 

lroll_21m <- rollapply(lms_sub,21,mean,partial=TRUE) 
lroll_31m <- rollapply(lms_sub,31,mean,partial=TRUE)

broll_21m <- rollapply(bms_sub,21,mean,partial=TRUE) 
broll_31m <- rollapply(bms_sub,31,mean,partial=TRUE)  

# Bind annual and moving windows together: 
l10_bindm = cbind(lms_sub[,1],lroll_11m[,1],lroll_21m[,1],lroll_31m[,1],((lroll_11m[,1]+lroll_21m[,1]+lroll_31m[,1])/3))
l20_bindm = cbind(lms_sub[,2],lroll_11m[,2],lroll_21m[,2],lroll_31m[,2],((lroll_11m[,2]+lroll_21m[,2]+lroll_31m[,2])/3))
b10_bindm = cbind(bms_sub[,1],broll_11m[,1],broll_21m[,1],broll_31m[,1],((broll_11m[,1]+broll_21m[,1]+broll_31m[,1])/3))
b20_bindm = cbind(bms_sub[,2],broll_11m[,2],broll_21m[,2],broll_31m[,2],((broll_11m[,2]+broll_21m[,2]+broll_31m[,2])/3))

#needed to make a ts for year to show in some plots
l10_bind_tsm = ts(l10_bindm,freq=1,start=1920)
l20_bind_tsm = ts(l20_bindm,freq=1,start=1920)
b10_bind_tsm = ts(b10_bindm,freq=1,start=1920)
b20_bind_tsm = ts(b20_bindm,freq=1,start=1920)

# Annual values, used in trend calculation
l1tsm = l10_bind_tsm[,1]
l2tsm = l20_bind_tsm[,1]
b1tsm = b10_bind_tsm[,1]
b2tsm = b20_bind_tsm[,1]

# binding year to the dataframe (at minimum, ensures same lengths)
l10_bindyear = cbind(c(1920:2012),l10_bindm)
l20_bindyear = cbind(c(1920:2012),l20_bindm)
b10_bindyear = cbind(c(1920:2012),b10_bindm)
b20_bindyear = cbind(c(1920:2012),b20_bindm)

ll = l10_bindyear[,1]
bb = b10_bindyear[,1]


###########################
###########################  PLOTS
###########################
 
# FLI

png("FLI_mean19202012_GRUS_2part_95CI_600.png", height=7, width=7, units='in', res=600)

par(mfrow=2:1, mar=rep(0.5, 4), oma=c(1.75,3,0.75,0.75), mgp=c(2.5,0.75,0), las=1)

layout(matrix(c(1,1,2,2), 2, 2, byrow = TRUE), 
  	widths=c(3,1), heights=c(2.8,2.4))

# panel for breeding area plot
plot(ll,l20_bindyear[,2], ylim=c(112, 154), type="l", axes=FALSE)

axis(2, cex.lab=1.5, cex.axis=1.75, cex.main=1.75, cex.sub=1.25)

lines(ll,l20_bindyear[,2],col="blue",lwd=2) # The annual value
lines(ll,l20_bindyear[,6],col="black",lwd=2.5) # The average of the moving window averages
text(1940,114,"Breeding", col="black", cex=1.75)

# Regression trend line and confidence intervals
lm2 <- lm(l2tsm~year)
abline(lm2,col="red",lwd=2)
newyear <- year
prd2<-predict(lm2,newdata=data.frame(x=newyear),interval = c("confidence"), level = 0.95,type="response")
lines(newyear,prd2[,2],col="red",lty=2,lwd=2)
lines(newyear,prd2[,3],col="red",lty=2,lwd=2)

axis(2, yaxt='n'); box()

# panel for non-breeding area plot
plot(ll,l10_bindyear[,2], ylim=c(9, 45),type="l",yaxt='n', cex.lab=1.75, cex.axis=1.75, cex.main=1.75, cex.sub=1.75)
axis(2,at=seq(10,40,10),cex.lab=1.75, cex.axis=1.75, cex.main=1.75, cex.sub=1.75) 
lines(ll,l10_bindyear[,2],col="blue",lwd=2)
lines(ll,l10_bindyear[,6],col="black",lwd=2.5)
text(1940,10,"Non-breeding", col="black", cex=1.75)

# Regression trend line and confidence intervals
lm1 <- lm(l1tsm~year)
abline(lm1,col="red",lwd=2)
prd1<-predict(lm1,newdata=data.frame(x=newyear),interval = c("confidence"), level = 0.95,type="response")
lines(newyear,prd1[,2],col="red",lty=2,lwd=2)
lines(newyear,prd1[,3],col="red",lty=2,lwd=2)

dev.off()

######
###### FBI version of plots
###### 

png("FBI_mean19202012_GRUS_2part_95CI_600.png", height=7, width=7, units='in', res=600) 
par(mfrow=2:1, mar=rep(0.5, 4), oma=c(1.75,3,0.75,0.75), mgp=c(2.5,0.75,0), las=1)

layout(matrix(c(1,1,2,2), 2, 2, byrow = TRUE), 
  	widths=c(3,1), heights=c(2.8,2.4))

# breeding area panel
plot(bb,b20_bindyear[,2], ylim=c(137, 179), type="l", axes=FALSE)

axis(2, cex.lab=1.75, cex.axis=1.75, cex.main=1.75, cex.sub=1.75)

lines(bb,b20_bindyear[,2],col="blue",lwd=2) # annual value
lines(bb,b20_bindyear[,6],col="black",lwd=2.5)  # average of the moving window averages
text(1945,138,"Breeding", col="black", cex=1.75)

# regression line and confidence intervals
bm2 <- lm(b2tsm~year)
abline(bm2,col="red",lwd=2)
newyear <- year
prd2<-predict(bm2,newdata=data.frame(x=newyear),interval = c("confidence"), level = 0.95,type="response")
lines(newyear,prd2[,2],col="red",lty=2,lwd=2)
lines(newyear,prd2[,3],col="red",lty=2,lwd=2)

axis(2, yaxt='n'); box()

# non-breeding area panel
plot(bb,b10_bindyear[,2], ylim=c(30, 67),type="l", yaxt='n',cex.lab=1.75, cex.axis=1.75, cex.main=1.75, cex.sub=1.75)
axis(2,at=seq(30,60,10),cex.lab=1.75, cex.axis=1.75, cex.main=1.75, cex.sub=1.75) 
lines(bb,b10_bindyear[,2],col="blue",lwd=2)
lines(bb,b10_bindyear[,6],col="black",lwd=2.5)
text(1945,31,"Non-breeding", col="black", cex=1.75)

# regression line and confidence intervals
bm1 <- lm(b1tsm~year)
abline(bm1,col="red",lwd=2)
prd1<-predict(bm1,newdata=data.frame(x=newyear),interval = c("confidence"), level = 0.95,type="response")
lines(newyear,prd1[,2],col="red",lty=2,lwd=2)
lines(newyear,prd1[,3],col="red",lty=2,lwd=2)

dev.off()

##############################################################
