# Supplementary material for: Differential changes in the onset of spring across US National Wildlife Refuges and North American migratory bird flyways
Source: PLoS One. 2018 Sep 12;13(9):e0202495. doi: 10.1371/journal.pone.0202495 (PMC6135358; doi:10.1371/journal.pone.0202495)
Supplement: S1 Code — (ZIP) [file pone.0202495.s001.zip › Extract_time_series_ANNUAL.r]

## Eric Waller, 2017 (eric.waller@gmail.com)
## Code generated for R version 3.4.1
############################################

## ***This code was heavily derived from scripts provided in Monahan et al. (Ecosphere, 2016)

## THIS IS A MODIFICATION OF MONAHAN ET AL SCRIPT for moving-window based time series 
## HERE WE ARE GENERATING ANNUAL PRODUCTS, rather than the 10-,20-,and 30-year moving window averages
## used by Monahan et al., and elsewhere in our product. Monahan et al. never actually used annual products
## but they were required for our extended analyses.

## Note:
## THE GENERATION OF ANNUAL PRODUCTS REVEALED A POTENTIAL SMALL PROBLEM WITH THE CODE OF MONAHAN ET AL.:
## IF AN INDEX GRID CELL HAS AN "NA" VALUE IN THE FIRST YEAR, THAT GRID CELL IS THEN REMOVED FOR ALL YEARS
## THIS IS NOT NECESSARILY A BUG, BUT IF INTERESTED IN AS MANY PIXELS AND YEARS AVAILABLE (e.g, going back to 1880!)
## THIS WILL CAUSE PROBLEMS, REMOVING MORE GRID CELLS THAN PROBABLY DESIRED


## FROM MONAHAN ET AL. {WITH MODIFICATIONS}:

## This code extracts area weighted means for the SI-x rasters, First Leaf Index (FLI) and First Bloom Index (FBI),
## In addition to the SI-x rasters (provided) ## NOTE - WE DID NOT USE MONAHAN'S SI-x RASTERS; we generated a separate set from NPN NetCDF data) 
## it requires a �points� file representing the centroids of target polygons intersected with the SI-x reference grid
## For example, a target polygon encompassing two SI-x raster cells would be represented by two points (i.e., one centroid for each cell)
## An example/template points file is provided in the zip file containing this code
## The points file assumes the following data are present in the indicated columns:
## Column 1 = Unique identifier for each target polygon, represented by one or more cell centroids
## Column 2 = Longitude
## Column 3 = Latitude
## Column 4 = SI-x raster cell area (note may vary with latitude)
## Column 5 = Area of SI-x raster cell intersected by target polygon (less than or equal to area in column 4)
## Long/Lat coordinates must be in decimal degrees, in the same coordinate system as the SI-x rasters (GCS WGS 1984), and within SI-x bounds (-180 to 180 degrees longitude and 25 to 85 degrees latitude)
## Areas in columns 4 and 5 must be in the same units
## Columns may be named and reordered, but this code must be modified accordingly

########################################################
########################################################
##                                                    ##
## Extract 1 year weighted value                      ##
##                                                    ##
########################################################
########################################################

## Load "raster" package
library(raster) # version 2.5-2

## Load in points (Long/Lat) representing the centroids of polygons intersected with the SI-x reference grid - see example file
setwd("C:\\Users\\ewaller\\TXTFILES") # Set this working directory to where the points file is located
p<-read.table("Sample_points2.txt",header=F,sep="\t")

## Load SI-x rasters
nb1<-vector(length=length(1901:2012))
nb2<-vector(length=length(1901:2012))

for (i in c(1901:2012)) { nb1[i-1900]<-paste("b1y",i,sep="") }
for (i in c(1901:2012)) { nb2[i-1900]<-paste("b2y",i,sep="") }

for (i in 1901:2012) {
setwd(paste("C:\\Users\\ewaller\\SIx_rasters2\\1yrFIX\\",i,sep="")) # After extracting SIx_rasters.zip, set this working directory
assign(nb1[i-1900], raster("SIx_FBI.tif"))
assign(nb2[i-1900], raster("SIx_FLI.tif"))
}

sbio1<-stack(b1y1901,b1y1902,b1y1903,b1y1904,b1y1905,b1y1906,b1y1907,b1y1908,b1y1909,b1y1910,b1y1911,b1y1912,b1y1913,b1y1914,b1y1915,b1y1916,b1y1917,b1y1918,b1y1919,b1y1920,b1y1921,b1y1922,b1y1923,b1y1924,b1y1925,b1y1926,b1y1927,b1y1928,b1y1929,b1y1930,b1y1931,b1y1932,b1y1933,b1y1934,b1y1935,b1y1936,b1y1937,b1y1938,b1y1939,b1y1940,b1y1941,b1y1942,b1y1943,b1y1944,b1y1945,b1y1946,b1y1947,b1y1948,b1y1949,b1y1950,b1y1951,b1y1952,b1y1953,b1y1954,b1y1955,b1y1956,b1y1957,b1y1958,b1y1959,b1y1960,b1y1961,b1y1962,b1y1963,b1y1964,b1y1965,b1y1966,b1y1967,b1y1968,b1y1969,b1y1970,b1y1971,b1y1972,b1y1973,b1y1974,b1y1975,b1y1976,b1y1977,b1y1978,b1y1979,b1y1980,b1y1981,b1y1982,b1y1983,b1y1984,b1y1985,b1y1986,b1y1987,b1y1988,b1y1989,b1y1990,b1y1991,b1y1992,b1y1993,b1y1994,b1y1995,b1y1996,b1y1997,b1y1998,b1y1999,b1y2000,b1y2001,b1y2002,b1y2003,b1y2004,b1y2005,b1y2006,b1y2007,b1y2008,b1y2009,b1y2010,b1y2011,b1y2012)
sbio2<-stack(b2y1901,b2y1902,b2y1903,b2y1904,b2y1905,b2y1906,b2y1907,b2y1908,b2y1909,b2y1910,b2y1911,b2y1912,b2y1913,b2y1914,b2y1915,b2y1916,b2y1917,b2y1918,b2y1919,b2y1920,b2y1921,b2y1922,b2y1923,b2y1924,b2y1925,b2y1926,b2y1927,b2y1928,b2y1929,b2y1930,b2y1931,b2y1932,b2y1933,b2y1934,b2y1935,b2y1936,b2y1937,b2y1938,b2y1939,b2y1940,b2y1941,b2y1942,b2y1943,b2y1944,b2y1945,b2y1946,b2y1947,b2y1948,b2y1949,b2y1950,b2y1951,b2y1952,b2y1953,b2y1954,b2y1955,b2y1956,b2y1957,b2y1958,b2y1959,b2y1960,b2y1961,b2y1962,b2y1963,b2y1964,b2y1965,b2y1966,b2y1967,b2y1968,b2y1969,b2y1970,b2y1971,b2y1972,b2y1973,b2y1974,b2y1975,b2y1976,b2y1977,b2y1978,b2y1979,b2y1980,b2y1981,b2y1982,b2y1983,b2y1984,b2y1985,b2y1986,b2y1987,b2y1988,b2y1989,b2y1990,b2y1991,b2y1992,b2y1993,b2y1994,b2y1995,b2y1996,b2y1997,b2y1998,b2y1999,b2y2000,b2y2001,b2y2002,b2y2003,b2y2004,b2y2005,b2y2006,b2y2007,b2y2008,b2y2009,b2y2010,b2y2011,b2y2012)

## Loop through each unique polygon in p
up<-sort(unique(as.vector(p[,1])))

setwd("C:\\Users\\ewaller\\TXTFILES") # Set output working directory for saving files

for (i in 1:length(up)) {
pp<-p[which(p[,1]==up[i]),]
pts<-as.matrix(pp[,c(2,3)])
bbe1<-as.data.frame(extract(sbio1,pts))
bbe2<-as.data.frame(extract(sbio2,pts))

# THIS IS WHERE MONAHAN ET AL. REMOVED ANY CELL THAT HAD AN "NA" VALUE IN THE FIRST YEAR:
be1<-bbe1 #[which(bbe1[,1]!="NA"),]  # Deal with NA's later
be2<-bbe2 #[which(bbe2[,1]!="NA"),]

wb1<-(pp[,5]/pp[,4]) #[which(bbe1[,1]!="NA")] # old code removes any cell with "NA" in first year
wb2<-(pp[,5]/pp[,4]) #[which(bbe2[,1]!="NA")]  # wb1 and wb2 are the same, so a little silly here

mb1<-vector(length=length(nb1))
mb2<-vector(length=length(nb1))

for (j in 1:length(mb1)) {
mb1[j]<-sum(wb1*be1[,j],na.rm=TRUE)/ifelse(sum(wb1[which(be1[,j]!="NA")])==0,NA,sum(wb1[which(be1[,j]!="NA")]))
#mb1[j]<-ifelse(is.na(tmp1),0,tmp1)
mb2[j]<-sum(wb2*be2[,j],na.rm=TRUE)/ifelse(sum(wb2[which(be2[,j]!="NA")])==0,NA,sum(wb2[which(be2[,j]!="NA")]))
#mb2[j]<-ifelse(is.na(tmp2),0,tmp2)
} # close j

cat(as.vector(up[i]),file="SIx_1yr_FBI_compFIX.txt",append=T,"\t")
cat(as.vector(up[i]),file="SIx_1yr_FLI_compFIX.txt",append=T,"\t")

for (k in 1:(length(mb1)-1)) { 
cat(mb1[k],file="SIx_1yr_FBI_compFIX.txt",append=T,"\t")
cat(mb2[k],file="SIx_1yr_FLI_compFIX.txt",append=T,"\t")
} # close k

cat(mb1[length(mb1)],file="SIx_1yr_FBI_compFIX.txt",append=T,"\n")
cat(mb2[length(mb1)],file="SIx_1yr_FLI_compFIX.txt",append=T,"\n")

rm(mb1)
rm(mb2)
rm(wb1)
rm(wb2)
rm(be1)
rm(be2)
rm(bbe1)
rm(bbe2)
rm(pts)
rm(pp)
} # close i
