# Supplementary material for: Differential changes in the onset of spring across US National Wildlife Refuges and North American migratory bird flyways
Source: PLoS One. 2018 Sep 12;13(9):e0202495. doi: 10.1371/journal.pone.0202495 (PMC6135358; doi:10.1371/journal.pone.0202495)
Supplement: S1 Code — (ZIP) [file pone.0202495.s001.zip › Flyway_analyses_plots.r]

# Eric Waller, 2017 (eric.waller@gmail.com)
# R version 3.4.1
###########################################
#
# CODE USED TO GENERATE FIGURE 5 OF MANUSCRIPT AND RESULTS IN TABLE 2
#
# This code uses separate FLI and FBI .csv files of annual per-grid cell (one degree resolution) spring index values
# across North America, their latitude, and their North American flyway (derived from intersect in ArcGIS)
# to generate time series plots for flyway mean and flyway "latitudinal slope" (days/degree) for each index.
# Plots include annual values and average of 3 moving average windows (1920-2012).
# Annual flyway latitudinal slope was determined as a linear regression model between index (day) and latitude.
# The CSV data file used here has spring index values in columns 5:116 (corresponding to 1901-2012).
# Ultimately, only data in columns 24:116 (years 1920-2012) were used for time series and regression analysis.
# Code will have to be modified, as appropriate, to accommodate other data files with different
# columns containing needed date ranges.

# The code used here filters the data, such that analyses are only performed on grid cells for which 97% or more
# of the years have good data (i.e., in the case of 1920-2012 used here, not missing more than 2 years of data).
#
#####################################################################################################################


# install these packages before calling them below, if not already done
library(plyr)
library(dplyr)
library(ggplot2)
library(zoo)
library(lattice)
library(stats)
library(data.table)

# Set working directory where time series spring index data files are found.
# CSV files have index data by year in columns for every one degree grid cell across North America.
setwd("C:\\Users\\ewaller\\NorthAmerica")
fli <- read.csv("fish_cells_NAijFLIraw_intfly_edit.csv",header=T)
fbi <- read.csv("fish_cells_NAijFBIraw_intfly_edit.csv",header=T)
# Col 120=latitude; 119 = FLYWAYCODE (10=Pacific,20=Central,30=Mississippi,40=Atlantic)

# Previous missing spring index data (NA values) had become 0 at some point in table creation, 
# which is inappropriate. This turns them back into NA values.
for (i in 5:116) {
fli[,i][fli[,i]==0] <- NA
fbi[,i][fbi[,i]==0] <- NA
}

# Separate by flyway
fli10 <- filter(fli, fli[[119]]==10)
fli20 <- filter(fli, fli[[119]]==20)
fli30 <- filter(fli, fli[[119]]==30)
fli40 <- filter(fli, fli[[119]]==40)
fbi10 <- filter(fbi, fbi[[119]]==10)
fbi20 <- filter(fbi, fbi[[119]]==20)
fbi30 <- filter(fbi, fbi[[119]]==30)
fbi40 <- filter(fbi, fbi[[119]]==40)

# Subset 93 years of index data, 1920-2012 
fli10d <- select(fli10, 24:116) 
fbi10d <- select(fbi10, 24:116)
fli20d <- select(fli20, 24:116) 
fbi20d <- select(fbi20, 24:116)
fli30d <- select(fli30, 24:116) 
fbi30d <- select(fbi30, 24:116)
fli40d <- select(fli40, 24:116) 
fbi40d <- select(fbi40, 24:116)


fli10dt <- transpose(fli10d)
fbi10dt <- transpose(fbi10d)
fli20dt <- transpose(fli20d)
fbi20dt <- transpose(fbi20d)
fli30dt <- transpose(fli30d)
fbi30dt <- transpose(fbi30d)
fli40dt <- transpose(fli40d)
fbi40dt <- transpose(fbi40d)

# Function to get percent of years, for a given grid cell, consisting of non-NA values (i.e., good data)
getPercent <- function(x){
  sum(!is.na(x))/length(x)
}   
    
l10_vec <- colwise(getPercent)(fli10dt)
b10_vec <- colwise(getPercent)(fbi10dt)
l20_vec <- colwise(getPercent)(fli20dt)
b20_vec <- colwise(getPercent)(fbi20dt)
l30_vec <- colwise(getPercent)(fli30dt)
b30_vec <- colwise(getPercent)(fbi30dt)
l40_vec <- colwise(getPercent)(fli40dt)
b40_vec <- colwise(getPercent)(fbi40dt)

# filter for 97% availability (i.e., not missing more than 2 years)
fli10dg <- filter(fli10d, transpose(l10_vec)>0.97)  # g for good data
fbi10dg <- filter(fbi10d, transpose(b10_vec)>0.97)
fli20dg <- filter(fli20d, transpose(l20_vec)>0.97) 
fbi20dg <- filter(fbi20d, transpose(b20_vec)>0.97)
fli30dg <- filter(fli30d, transpose(l30_vec)>0.97) 
fbi30dg <- filter(fbi30d, transpose(b30_vec)>0.97)
fli40dg <- filter(fli40d, transpose(l40_vec)>0.97) 
fbi40dg <- filter(fbi40d, transpose(b40_vec)>0.97)

# Latitude vectors
fli10l <- select(fli10, 120) # latitudes(l)
fbi10l <- select(fbi10, 120)
fli20l <- select(fli20, 120) 
fbi20l <- select(fbi20, 120)
fli30l <- select(fli30, 120) 
fbi30l <- select(fbi30, 120)
fli40l <- select(fli40, 120) 
fbi40l <- select(fbi40, 120)

# Latitude data for those grid cells with >97% availability (i.e., not missing more than 2 years)
fli10lg <- filter(fli10l, transpose(l10_vec)>0.97)  # g for good data
fbi10lg <- filter(fbi10l, transpose(b10_vec)>0.97)
fli20lg <- filter(fli20l, transpose(l20_vec)>0.97)  # g for good data
fbi20lg <- filter(fbi20l, transpose(b20_vec)>0.97)
fli30lg <- filter(fli30l, transpose(l30_vec)>0.97)  # g for good data
fbi30lg <- filter(fbi30l, transpose(b30_vec)>0.97)
fli40lg <- filter(fli40l, transpose(l40_vec)>0.97)  # g for good data
fbi40lg <- filter(fbi40l, transpose(b40_vec)>0.97)


####################
# Latitudinal SLOPE CALCULATION
# Each spring index as a function of latitude within each flyway 
l10models <- lapply(fli10dg, function(x) summary(lm(x ~ fli10lg[[1]])) ) 
b10models <- lapply(fbi10dg, function(x) summary(lm(x ~ fbi10lg[[1]])) ) 
l20models <- lapply(fli20dg, function(x) summary(lm(x ~ fli20lg[[1]])) ) 
b20models <- lapply(fbi20dg, function(x) summary(lm(x ~ fbi20lg[[1]])) ) 
l30models <- lapply(fli30dg, function(x) summary(lm(x ~ fli30lg[[1]])) ) 
b30models <- lapply(fbi30dg, function(x) summary(lm(x ~ fbi30lg[[1]])) ) 
l40models <- lapply(fli40dg, function(x) summary(lm(x ~ fli40lg[[1]])) ) 
b40models <- lapply(fbi40dg, function(x) summary(lm(x ~ fbi40lg[[1]])) ) 


#####
# Calculate annual means within each flyway and index
#####
l10_means <- lapply(fli10dg, function(x) mean(x, na.rm=TRUE)) 
b10_means <- lapply(fbi10dg, function(x) mean(x, na.rm=TRUE)) 
l20_means <- lapply(fli20dg, function(x) mean(x, na.rm=TRUE)) 
b20_means <- lapply(fbi20dg, function(x) mean(x, na.rm=TRUE)) 
l30_means <- lapply(fli30dg, function(x) mean(x, na.rm=TRUE)) 
b30_means <- lapply(fbi30dg, function(x) mean(x, na.rm=TRUE)) 
l40_means <- lapply(fli40dg, function(x) mean(x, na.rm=TRUE)) 
b40_means <- lapply(fbi40dg, function(x) mean(x, na.rm=TRUE)) 

l10_sds <- lapply(fli10dg, function(x) sd(x, na.rm=TRUE)) 
b10_sds <- lapply(fbi10dg, function(x) sd(x, na.rm=TRUE)) 
l20_sds <- lapply(fli20dg, function(x) sd(x, na.rm=TRUE)) 
b20_sds <- lapply(fbi20dg, function(x) sd(x, na.rm=TRUE)) 
l30_sds <- lapply(fli30dg, function(x) sd(x, na.rm=TRUE)) 
b30_sds <- lapply(fbi30dg, function(x) sd(x, na.rm=TRUE)) 
l40_sds <- lapply(fli40dg, function(x) sd(x, na.rm=TRUE)) 
b40_sds <- lapply(fbi40dg, function(x) sd(x, na.rm=TRUE)) 

l10_ns <- lapply(fli10dg, function(x) length(which(!is.na(x))))  # number of non-NA samples
b10_ns <- lapply(fbi10dg, function(x) length(which(!is.na(x))))
l20_ns <- lapply(fli20dg, function(x) length(which(!is.na(x)))) 
b20_ns <- lapply(fbi20dg, function(x) length(which(!is.na(x))))
l30_ns <- lapply(fli30dg, function(x) length(which(!is.na(x))))
b30_ns <- lapply(fbi30dg, function(x) length(which(!is.na(x))))
l40_ns <- lapply(fli40dg, function(x) length(which(!is.na(x))))
b40_ns <- lapply(fbi40dg, function(x) length(which(!is.na(x))))

# Function to extract needed latitudinal slope value out of linear models
slopefun <- function(lm)
{
out <- lm$coefficients[2]
return(out)}

# INTERCEPTS
intfun <- function(lm)
{
out <- lm$coefficients[1]
return(out)}

# STANDARD ERROR OF SLOPE ESTIMATE
errorfun <- function(lm)
{
out <- lm$coefficients[2,2]
return(out)}

# Calculate annual latitudinal slopes within each flyway and index
l10_slopes <- lapply(l10models, slopefun)
b10_slopes <- lapply(b10models, slopefun)
l20_slopes <- lapply(l20models, slopefun)
b20_slopes <- lapply(b20models, slopefun)
l30_slopes <- lapply(l30models, slopefun)
b30_slopes <- lapply(b30models, slopefun)
l40_slopes <- lapply(l40models, slopefun)
b40_slopes <- lapply(b40models, slopefun)

l10_ints <- lapply(l10models, intfun)
b10_ints <- lapply(b10models, intfun)
l20_ints <- lapply(l20models, intfun)
b20_ints <- lapply(b20models, intfun)
l30_ints <- lapply(l30models, intfun)
b30_ints <- lapply(b30models, intfun)
l40_ints <- lapply(l40models, intfun)
b40_ints <- lapply(b40models, intfun)

l10_ses <- lapply(l10models, errorfun)
b10_ses <- lapply(b10models, errorfun)
l20_ses <- lapply(l20models, errorfun)
b20_ses <- lapply(b20models, errorfun)
l30_ses <- lapply(l30models, errorfun)
b30_ses <- lapply(b30models, errorfun)
l40_ses <- lapply(l40models, errorfun)
b40_ses <- lapply(b40models, errorfun)

# Above are "lists", with each element a slope or intercept result
# Convert all these lists back to data.frames
l10_slopes_df <- ldply(l10_slopes, data.frame)
l20_slopes_df <- ldply(l20_slopes, data.frame)
l30_slopes_df <- ldply(l30_slopes, data.frame)
l40_slopes_df <- ldply(l40_slopes, data.frame)
b10_slopes_df <- ldply(b10_slopes, data.frame)
b20_slopes_df <- ldply(b20_slopes, data.frame)
b30_slopes_df <- ldply(b30_slopes, data.frame)
b40_slopes_df <- ldply(b40_slopes, data.frame)

l10_ints_df <- ldply(l10_ints, data.frame)
l20_ints_df <- ldply(l20_ints, data.frame)
l30_ints_df <- ldply(l30_ints, data.frame)
l40_ints_df <- ldply(l40_ints, data.frame)
b10_ints_df <- ldply(b10_ints, data.frame)
b20_ints_df <- ldply(b20_ints, data.frame)
b30_ints_df <- ldply(b30_ints, data.frame)
b40_ints_df <- ldply(b40_ints, data.frame)

l10_ses_df <- ldply(l10_ses, data.frame)
l20_ses_df <- ldply(l20_ses, data.frame)
l30_ses_df <- ldply(l30_ses, data.frame)
l40_ses_df <- ldply(l40_ses, data.frame)
b10_ses_df <- ldply(b10_ses, data.frame)
b20_ses_df <- ldply(b20_ses, data.frame)
b30_ses_df <- ldply(b30_ses, data.frame)
b40_ses_df <- ldply(b40_ses, data.frame)

l10_means_df <- ldply(l10_means, data.frame)
l20_means_df <- ldply(l20_means, data.frame)
l30_means_df <- ldply(l30_means, data.frame)
l40_means_df <- ldply(l40_means, data.frame)
b10_means_df <- ldply(b10_means, data.frame)
b20_means_df <- ldply(b20_means, data.frame)
b30_means_df <- ldply(b30_means, data.frame)
b40_means_df <- ldply(b40_means, data.frame)

l10_sds_df <- ldply(l10_sds, data.frame)
l20_sds_df <- ldply(l20_sds, data.frame)
l30_sds_df <- ldply(l30_sds, data.frame)
l40_sds_df <- ldply(l40_sds, data.frame)
b10_sds_df <- ldply(b10_sds, data.frame)
b20_sds_df <- ldply(b20_sds, data.frame)
b30_sds_df <- ldply(b30_sds, data.frame)
b40_sds_df <- ldply(b40_sds, data.frame)

l10_ns_df <- ldply(l10_ns, data.frame)
l20_ns_df <- ldply(l20_ns, data.frame)
l30_ns_df <- ldply(l30_ns, data.frame)
l40_ns_df <- ldply(l40_ns, data.frame)
b10_ns_df <- ldply(b10_ns, data.frame)
b20_ns_df <- ldply(b20_ns, data.frame)
b30_ns_df <- ldply(b30_ns, data.frame)
b40_ns_df <- ldply(b40_ns, data.frame)

# Give names to dataframe columns

names(l10_slopes_df) = c("id","l10_slope")
names(l20_slopes_df) = c("id","l20_slope")
names(l30_slopes_df) = c("id","l30_slope")
names(l40_slopes_df) = c("id","l40_slope")
names(b10_slopes_df) = c("id","b10_slope")
names(b20_slopes_df) = c("id","b20_slope")
names(b30_slopes_df) = c("id","b30_slope")
names(b40_slopes_df) = c("id","b40_slope")

names(l10_ints_df) = c("id","l10_int")
names(l20_ints_df) = c("id","l20_int")
names(l30_ints_df) = c("id","l30_int")
names(l40_ints_df) = c("id","l40_int")
names(b10_ints_df) = c("id","b10_int")
names(b20_ints_df) = c("id","b20_int")
names(b30_ints_df) = c("id","b30_int")
names(b40_ints_df) = c("id","b40_int")

names(l10_ses_df) = c("id","l10_se")
names(l20_ses_df) = c("id","l20_se")
names(l30_ses_df) = c("id","l30_se")
names(l40_ses_df) = c("id","l40_se")
names(b10_ses_df) = c("id","b10_se")
names(b20_ses_df) = c("id","b20_se")
names(b30_ses_df) = c("id","b30_se")
names(b40_ses_df) = c("id","b40_se")

names(l10_means_df) = c("id","l10_mean")
names(l20_means_df) = c("id","l20_mean")
names(l30_means_df) = c("id","l30_mean")
names(l40_means_df) = c("id","l40_mean")
names(b10_means_df) = c("id","b10_mean")
names(b20_means_df) = c("id","b20_mean")
names(b30_means_df) = c("id","b30_mean")
names(b40_means_df) = c("id","b40_mean")

names(l10_sds_df) = c("id","l10_sd")
names(l20_sds_df) = c("id","l20_sd")
names(l30_sds_df) = c("id","l30_sd")
names(l40_sds_df) = c("id","l40_sd")
names(b10_sds_df) = c("id","b10_sd")
names(b20_sds_df) = c("id","b20_sd")
names(b30_sds_df) = c("id","b30_sd")
names(b40_sds_df) = c("id","b40_sd")

names(l10_ns_df) = c("id","l10_n")
names(l20_ns_df) = c("id","l20_n")
names(l30_ns_df) = c("id","l30_n")
names(l40_ns_df) = c("id","l40_n")
names(b10_ns_df) = c("id","b10_n")
names(b20_ns_df) = c("id","b20_n")
names(b30_ns_df) = c("id","b30_n")
names(b40_ns_df) = c("id","b40_n")

##

year = c(1920:2012)

# Some joins
ls_dfs <- list(
  l10_slopes_df,l20_slopes_df,l30_slopes_df,l40_slopes_df
)
ljoin_slopes <- join_all(ls_dfs)

bs_dfs <- list(
  b10_slopes_df,b20_slopes_df,b30_slopes_df,b40_slopes_df
)
bjoin_slopes <- join_all(bs_dfs)

li_dfs <- list(
  l10_ints_df,l20_ints_df,l30_ints_df,l40_ints_df
)
ljoin_ints <- join_all(li_dfs)

bi_dfs <- list(
  b10_ints_df,b20_ints_df,b30_ints_df,b40_ints_df
)
bjoin_ints <- join_all(bi_dfs)

le_dfs <- list(
  l10_ses_df,l20_ses_df,l30_ses_df,l40_ses_df
)
ljoin_ses <- join_all(le_dfs)

be_dfs <- list(
  b10_ses_df,b20_ses_df,b30_ses_df,b40_ses_df
)
bjoin_ses <- join_all(be_dfs)

lm_dfs <- list(
  l10_means_df,l20_means_df,l30_means_df,l40_means_df
)
ljoin_means <- join_all(lm_dfs)

bm_dfs <- list(
  b10_means_df,b20_means_df,b30_means_df,b40_means_df
)
bjoin_means <- join_all(bm_dfs)

lm_dfs <- list(
  l10_sds_df,l20_sds_df,l30_sds_df,l40_sds_df
)
ljoin_sds <- join_all(lm_dfs)

bm_dfs <- list(
  b10_sds_df,b20_sds_df,b30_sds_df,b40_sds_df
)
bjoin_sds <- join_all(bm_dfs)

lm_dfs <- list(
  l10_ns_df,l20_ns_df,l30_ns_df,l40_ns_df
)
ljoin_ns <- join_all(lm_dfs)

bm_dfs <- list(
  b10_ns_df,b20_ns_df,b30_ns_df,b40_ns_df
)
bjoin_ns <- join_all(bm_dfs)

##########################################################################

# lat slope subs (removes i.d. field for "ts")
ljs_sub = ljoin_slopes[,2:5]
bjs_sub = bjoin_slopes[,2:5]

# mean subs
lms_sub = ljoin_means[,2:5]
bms_sub = bjoin_means[,2:5]

## FLYWAY MEAN VALUES (and SD)
mean(lms_sub$l10_mean)
mean(lms_sub$l20_mean)
mean(lms_sub$l30_mean)
mean(lms_sub$l40_mean)

mean(bms_sub$b10_mean)
mean(bms_sub$b20_mean)
mean(bms_sub$b30_mean)
mean(bms_sub$b40_mean)

sd(lms_sub$l10_mean)
sd(lms_sub$l20_mean)
sd(lms_sub$l30_mean)
sd(lms_sub$l40_mean)

sd(bms_sub$b10_mean)
sd(bms_sub$b20_mean)
sd(bms_sub$b30_mean)
sd(bms_sub$b40_mean)

## Average flyway latitudinal slope values over time (and sd)
mean(ljs_sub$l10_slope)
mean(ljs_sub$l20_slope)
mean(ljs_sub$l30_slope)
mean(ljs_sub$l40_slope)

mean(bjs_sub$b10_slope)
mean(bjs_sub$b20_slope)
mean(bjs_sub$b30_slope)
mean(bjs_sub$b40_slope)

sd(ljs_sub$l10_slope)
sd(ljs_sub$l20_slope)
sd(ljs_sub$l30_slope)
sd(ljs_sub$l40_slope)

sd(bjs_sub$b10_slope)
sd(bjs_sub$b20_slope)
sd(bjs_sub$b30_slope)
sd(bjs_sub$b40_slope)

###############################
# MOVING AVERAGES OF ABOVE LATITUDINAL REGRESSION SLOPES
lroll_11 <- rollapply(ljs_sub,11,mean,partial=TRUE)  # Partial returns data at beginning and end despite reduced samples within window
lroll_21 <- rollapply(ljs_sub,21,mean,partial=TRUE) 
lroll_31 <- rollapply(ljs_sub,31,mean,partial=TRUE)
broll_11 <- rollapply(bjs_sub,11,mean,partial=TRUE)
broll_21 <- rollapply(bjs_sub,21,mean,partial=TRUE) 
broll_31 <- rollapply(bjs_sub,31,mean,partial=TRUE)
  
lr_11ts = ts(lroll_11, freq=1, start=1920)
lr_21ts = ts(lroll_21, freq=1, start=1920)
lr_31ts = ts(lroll_31, freq=1, start=1920)
br_11ts = ts(broll_11, freq=1, start=1920)
br_21ts = ts(broll_21, freq=1, start=1920)
br_31ts = ts(broll_31, freq=1, start=1920)

# Bind annual, moving window averages, and average of 3 moving window averages
l10_bind = cbind(ljs_sub[,1],lroll_11[,1],lroll_21[,1],lroll_31[,1],((lroll_11[,1]+lroll_21[,1]+lroll_31[,1])/3))
l20_bind = cbind(ljs_sub[,2],lroll_11[,2],lroll_21[,2],lroll_31[,2],((lroll_11[,2]+lroll_21[,2]+lroll_31[,2])/3))
l30_bind = cbind(ljs_sub[,3],lroll_11[,3],lroll_21[,3],lroll_31[,3],((lroll_11[,3]+lroll_21[,3]+lroll_31[,3])/3))
l40_bind = cbind(ljs_sub[,4],lroll_11[,4],lroll_21[,4],lroll_31[,4],((lroll_11[,4]+lroll_21[,4]+lroll_31[,4])/3))

b10_bind = cbind(bjs_sub[,1],broll_11[,1],broll_21[,1],broll_31[,1],((broll_11[,1]+broll_21[,1]+broll_31[,1])/3))
b20_bind = cbind(bjs_sub[,2],broll_11[,2],broll_21[,2],broll_31[,2],((broll_11[,2]+broll_21[,2]+broll_31[,2])/3))
b30_bind = cbind(bjs_sub[,3],broll_11[,3],broll_21[,3],broll_31[,3],((broll_11[,3]+broll_21[,3]+broll_31[,3])/3))
b40_bind = cbind(bjs_sub[,4],broll_11[,4],broll_21[,4],broll_31[,4],((broll_11[,4]+broll_21[,4]+broll_31[,4])/3))

# make time series (ts) out of above
l10_bind_ts = ts(l10_bind,freq=1,start=1920)
l20_bind_ts = ts(l20_bind,freq=1,start=1920)
l30_bind_ts = ts(l30_bind,freq=1,start=1920)
l40_bind_ts = ts(l40_bind,freq=1,start=1920)

b10_bind_ts = ts(b10_bind,freq=1,start=1920)
b20_bind_ts = ts(b20_bind,freq=1,start=1920)
b30_bind_ts = ts(b30_bind,freq=1,start=1920)
b40_bind_ts = ts(b40_bind,freq=1,start=1920)


# Do same as above FOR MEAN VALUES:
###################################
# VARIATION ON THE ABOVE: MOVING AVERAGES OF FLYWAY MEAN VALUES
lroll_11m <- rollapply(lms_sub,11,mean,partial=TRUE)  # "Partial" returns data at beginning and end despite reduced samples within window
lroll_21m <- rollapply(lms_sub,21,mean,partial=TRUE) 
lroll_31m <- rollapply(lms_sub,31,mean,partial=TRUE)
broll_11m <- rollapply(bms_sub,11,mean,partial=TRUE)
broll_21m <- rollapply(bms_sub,21,mean,partial=TRUE) 
broll_31m <- rollapply(bms_sub,31,mean,partial=TRUE)  

# Bind annual and moving window values together 
l10_bindm = cbind(lms_sub[,1],lroll_11m[,1],lroll_21m[,1],lroll_31m[,1],((lroll_11m[,1]+lroll_21m[,1]+lroll_31m[,1])/3))
l20_bindm = cbind(lms_sub[,2],lroll_11m[,2],lroll_21m[,2],lroll_31m[,2],((lroll_11m[,2]+lroll_21m[,2]+lroll_31m[,2])/3))
l30_bindm = cbind(lms_sub[,3],lroll_11m[,3],lroll_21m[,3],lroll_31m[,3],((lroll_11m[,3]+lroll_21m[,3]+lroll_31m[,3])/3))
l40_bindm = cbind(lms_sub[,4],lroll_11m[,4],lroll_21m[,4],lroll_31m[,4],((lroll_11m[,4]+lroll_21m[,4]+lroll_31m[,4])/3))

b10_bindm = cbind(bms_sub[,1],broll_11m[,1],broll_21m[,1],broll_31m[,1],((broll_11m[,1]+broll_21m[,1]+broll_31m[,1])/3))
b20_bindm = cbind(bms_sub[,2],broll_11m[,2],broll_21m[,2],broll_31m[,2],((broll_11m[,2]+broll_21m[,2]+broll_31m[,2])/3))
b30_bindm = cbind(bms_sub[,3],broll_11m[,3],broll_21m[,3],broll_31m[,3],((broll_11m[,3]+broll_21m[,3]+broll_31m[,3])/3))
b40_bindm = cbind(bms_sub[,4],broll_11m[,4],broll_21m[,4],broll_31m[,4],((broll_11m[,4]+broll_21m[,4]+broll_31m[,4])/3))


# make a time series (ts) out of above
l10_bind_tsm = ts(l10_bindm,freq=1,start=1920)
l20_bind_tsm = ts(l20_bindm,freq=1,start=1920)
l30_bind_tsm = ts(l30_bindm,freq=1,start=1920)
l40_bind_tsm = ts(l40_bindm,freq=1,start=1920)

b10_bind_tsm = ts(b10_bindm,freq=1,start=1920)
b20_bind_tsm = ts(b20_bindm,freq=1,start=1920)
b30_bind_tsm = ts(b30_bindm,freq=1,start=1920)
b40_bind_tsm = ts(b40_bindm,freq=1,start=1920)

# Grab annuals and average of moving averages for plotting

# LEAF
lj1ts = l10_bind_ts[,1]
lj2ts = l20_bind_ts[,1]
lj3ts = l30_bind_ts[,1]
lj4ts = l40_bind_ts[,1]
lravg_1ts = l10_bind_ts[,5]
lravg_2ts = l20_bind_ts[,5]
lravg_3ts = l30_bind_ts[,5]
lravg_4ts = l40_bind_ts[,5]
# BLOOM
bj1ts = b10_bind_ts[,1]
bj2ts = b20_bind_ts[,1]
bj3ts = b30_bind_ts[,1]
bj4ts = b40_bind_ts[,1]
bravg_1ts = b10_bind_ts[,5]
bravg_2ts = b20_bind_ts[,5]
bravg_3ts = b30_bind_ts[,5]
bravg_4ts = b40_bind_ts[,5]

####################################################################
#PLOTS OF FLYWAY LAT SLOPES (Annual values with average of moving window averages overlaid)
#
# FLI version
png("FLI_LatSlopes19202012_4flyways_600.png", height=7, width=7, units='in', res=600) 
par(mar=c(2,3,1,1), oma=c(0,0,0,0), mgp=c(2,0.75,0), las=1)  # y-axis label much tighter than x (year)
plot(lj1ts, col="red", lwd=2, ylim=c(2.5,6), xlab="", ylab="", xaxt="n", yaxt="n")
    
axis(1, at = seq(1920,2000,20), labels=seq(1920,2000,20), cex.axis = 1.4)
axis(2, at = seq(2.5,6,0.5), labels=seq(2.5,6,0.5), cex.axis=1.4)

lines(lj2ts, col="green", lwd=2) # these are the flyway annual values (1920-2012)
lines(lj3ts, col="blue", lwd=2)
lines(lj4ts, col="purple", lwd=2)

lines(lravg_1ts, col="red3",lwd=2.5) # these are averages of the moving window averages
lines(lravg_2ts, col="green3",lwd=2.5)
lines(lravg_3ts, col="blue3",lwd=2.5)
lines(lravg_4ts, col="purple4",lwd=2.5)

#text(1940,2.9,"Pacific", col="red") # Removed text addition to add outside of R
#text(1940,3.4,"Central", col="green")
#text(1940,4.1,"Mississippi", col="blue")
#text(1940,4.6,"Atlantic", col="purple")

dev.off()


# FBI version
png("FBI_LatSlopes19202012_4flyways_600.png", height=7, width=7, units='in', res=600)
par(mar=c(2,3,1,1), oma=c(0,0,0,0), mgp=c(2,0.75,0), las=1)
plot(bj1ts, col="red", ylim=c(2.5,6), lwd=2, xlab="", ylab="",xaxt="n",yaxt="n")

axis(1, at = seq(1920,2000,20), labels=seq(1920,2000,20), cex.axis = 1.4)
axis(2, at = seq(2.5,6,0.5), labels=seq(2.5,6,0.5), cex.axis=1.4)

lines(bj2ts, col="green", lwd=2) # these are the flyway annual values (1920-2012)
lines(bj3ts, col="blue", lwd=2)
lines(bj4ts, col="purple", lwd=2)

lines(bravg_1ts, col="red3",lwd=2.5) # these are averages of the moving window averages
lines(bravg_2ts, col="green3",lwd=2.5)
lines(bravg_3ts, col="blue3",lwd=2.5)
lines(bravg_4ts, col="purple4",lwd=2.5)

#text(1940,2.8,"Pacific", col="red") # Removed text addition to add outside of R
#text(1940,3.25,"Central", col="green")
#text(1940,4.1,"Mississippi", col="blue")
#text(1940,4.6,"Atlantic", col="purple")

dev.off()

########################################
## Do the same as above for the MEANS ##
########################################

#
# Grab annual and average of the moving averages from each flyway for plotting

# LEAF
l1tsm = 110_bind_tsm[,1]
l2tsm = l20_bind_tsm[,1]
l3tsm = l30_bind_tsm[,1]
l4tsm = l40_bind_tsm[,1]
lravg_1tsm = l10_bind_tsm[,5]
lravg_2tsm = l20_bind_tsm[,5]
lravg_3tsm = l30_bind_tsm[,5]
lravg_4tsm = l40_bind_tsm[,5]

# BLOOM
b1tsm = b10_bind_tsm[,1]
b2tsm = b20_bind_tsm[,1]
b3tsm = b30_bind_tsm[,1]
b4tsm = b40_bind_tsm[,1]
bravg_1tsm = b10_bind_tsm[,5]
bravg_2tsm = b20_bind_tsm[,5]
bravg_3tsm = b30_bind_tsm[,5]
bravg_4tsm = b40_bind_tsm[,5]


######################################
# PLOT AND SAVE THE FLYWAY MEAN PLOTS:
######################################

# FLI version
png("FLI_Means19202012_4flyways_600.png", height=7, width=7, units='in', res=600)
par(mar=c(2,3,1,1), oma=c(0,0,0,0), mgp=c(2,0.75,0), las=1)  
plot(l1tsm, col="red", lwd=2, ylim=c(90,140), xlab="", ylab="", xaxt="n", yaxt="n")

axis(1, at = seq(1920,2000,20), labels=seq(1920,2000,20), cex.axis = 1.4)
axis(2, at = seq(90,140,10), labels=seq(90,140,10), cex.axis=1.4)

lines(l2tsm, col="green", lwd=2) # these are the flyway annual values (1920-2012)
lines(l3tsm, col="blue", lwd=2)
lines(l4tsm, col="purple", lwd=2)

lines(lravg_1tsm, col="red3",lwd=2.5) # these are averages of the moving window averages
lines(lravg_2tsm, col="green3",lwd=2.5)
lines(lravg_3tsm, col="blue3",lwd=2.5)
lines(lravg_4tsm, col="purple4",lwd=2.5)

#text(1940,110,"Pacific", col="red") # Removed text addition to add outside of R
#text(1940,97,"Central", col="green")
#text(1940,138,"Mississippi", col="blue")
#text(1940,121,"Atlantic", col="purple")

dev.off()


# FBI version
png("FBI_Means19202012_4flyways_600.png", height=7, width=7, units='in', res=600)
par(mar=c(2,3,1,1), oma=c(0,0,0,0), mgp=c(2,0.75,0), las=1)  
plot(b1tsm, col="red", lwd=2, ylim=c(115,165), xlab="", ylab="", xaxt="n", yaxt="n")
axis(1, at = seq(1920,2000,20), labels=seq(1920,2000,20), cex.axis = 1.4)
axis(2, at = seq(120,160,10), labels=seq(120,160,10), cex.axis=1.4)

lines(b2tsm, col="green", lwd=2) # these are the flyway annual values (1920-2012)
lines(b3tsm, col="blue", lwd=2)
lines(b4tsm, col="purple", lwd=2)

lines(bravg_1tsm, col="red3",lwd=2.5) # these are averages of the moving window averages
lines(bravg_2tsm, col="green3",lwd=2.5)
lines(bravg_3tsm, col="blue3",lwd=2.5)
lines(bravg_4tsm, col="purple4",lwd=2.5)

#text(1940,138,"Pacific", col="red")  # Removed text addition to add outside of R
#text(1940,120,"Central", col="green")
#text(1940,165,"Mississippi", col="blue")
#text(1940,161,"Atlantic", col="purple")

dev.off()

###########################################################################################
# Create data frames for time series regression of latitudinal slope and flyway mean values
###########################################################################################

# Manipulate data frames to get into one big one with proper names

year = c(1920:2012)
l10slp = cbind(year,l10_slopes_df)
l10slp["id"]="l10"
names(l10slp) = c("year","id","slope")  # rename l10_slope to just slope
l20slp = cbind(year,l20_slopes_df)
l20slp["id"]="l20"
names(l20slp) = c("year","id","slope")  # rename l20_slope to just slope
l30slp = cbind(year,l30_slopes_df)
l30slp["id"]="l30"
names(l30slp) = c("year","id","slope")  # rename l30_slope to just slope
l40slp = cbind(year,l40_slopes_df)
l40slp["id"]="l40"
names(l40slp) = c("year","id","slope")  # rename l40_slope to just slope

lallslp = rbind(l10slp,l20slp,l30slp,l40slp)

l10ints = l10_ints_df["l10_int"]
l20ints = l20_ints_df["l20_int"]
l30ints = l30_ints_df["l30_int"]
l40ints = l40_ints_df["l40_int"]
names(l10ints) = "int"
names(l20ints) = "int"
names(l30ints) = "int"
names(l40ints) = "int"
lallint = rbind(l10ints,l20ints,l30ints,l40ints)

l10ses = l10_ses_df["l10_se"]
l20ses = l20_ses_df["l20_se"]
l30ses = l30_ses_df["l30_se"]
l40ses = l40_ses_df["l40_se"]
names(l10ses) = "se"
names(l20ses) = "se"
names(l30ses) = "se"
names(l40ses) = "se"
lallses = rbind(l10ses,l20ses,l30ses,l40ses)

l10means = l10_means_df["l10_mean"]
l20means = l20_means_df["l20_mean"]
l30means = l30_means_df["l30_mean"]
l40means = l40_means_df["l40_mean"]
names(l10means) = "mean"
names(l20means) = "mean"
names(l30means) = "mean"
names(l40means) = "mean"
lallmean = rbind(l10means,l20means,l30means,l40means)

l10sds = l10_sds_df["l10_sd"]
l20sds = l20_sds_df["l20_sd"]
l30sds = l30_sds_df["l30_sd"]
l40sds = l40_sds_df["l40_sd"]
names(l10sds) = "sd"
names(l20sds) = "sd"
names(l30sds) = "sd"
names(l40sds) = "sd"
lallsd = rbind(l10sds,l20sds,l30sds,l40sds)

l10ns = l10_ns_df["l10_n"]
l20ns = l20_ns_df["l20_n"]
l30ns = l30_ns_df["l30_n"]
l40ns = l40_ns_df["l40_n"]
names(l10ns) = "n"
names(l20ns) = "n"
names(l30ns) = "n"
names(l40ns) = "n"
lalln = rbind(l10ns,l20ns,l30ns,l40ns)

lallall = cbind(lallslp,lallint,lallses,lallmean,lallsd,lalln)

########## NOW SAME FOR FBI
b10slp = cbind(year,b10_slopes_df)
b10slp["id"]="b10"
names(b10slp) = c("year","id","slope")  # rename b10_slope to just slope
b20slp = cbind(year,b20_slopes_df)
b20slp["id"]="b20"
names(b20slp) = c("year","id","slope")  # rename b20_slope to just slope
b30slp = cbind(year,b30_slopes_df)
b30slp["id"]="b30"
names(b30slp) = c("year","id","slope")  # rename b30_slope to just slope
b40slp = cbind(year,b40_slopes_df)
b40slp["id"]="b40"
names(b40slp) = c("year","id","slope")  # rename b40_slope to just slope

ballslp = rbind(b10slp,b20slp,b30slp,b40slp)

b10ints = b10_ints_df["b10_int"]
b20ints = b20_ints_df["b20_int"]
b30ints = b30_ints_df["b30_int"]
b40ints = b40_ints_df["b40_int"]
names(b10ints) = "int"
names(b20ints) = "int"
names(b30ints) = "int"
names(b40ints) = "int"
ballint = rbind(b10ints,b20ints,b30ints,b40ints)

b10ses = b10_ses_df["b10_se"]
b20ses = b20_ses_df["b20_se"]
b30ses = b30_ses_df["b30_se"]
b40ses = b40_ses_df["b40_se"]
names(b10ses) = "se"
names(b20ses) = "se"
names(b30ses) = "se"
names(b40ses) = "se"
ballses = rbind(b10ses,b20ses,b30ses,b40ses)

b10means = b10_means_df["b10_mean"]
b20means = b20_means_df["b20_mean"]
b30means = b30_means_df["b30_mean"]
b40means = b40_means_df["b40_mean"]
names(b10means) = "mean"
names(b20means) = "mean"
names(b30means) = "mean"
names(b40means) = "mean"
ballmean = rbind(b10means,b20means,b30means,b40means)

b10sds = b10_sds_df["b10_sd"]
b20sds = b20_sds_df["b20_sd"]
b30sds = b30_sds_df["b30_sd"]
b40sds = b40_sds_df["b40_sd"]
names(b10sds) = "sd"
names(b20sds) = "sd"
names(b30sds) = "sd"
names(b40sds) = "sd"
ballsd = rbind(b10sds,b20sds,b30sds,b40sds)

b10ns = b10_ns_df["b10_n"]
b20ns = b20_ns_df["b20_n"]
b30ns = b30_ns_df["b30_n"]
b40ns = b40_ns_df["b40_n"]
names(b10ns) = "n"
names(b20ns) = "n"
names(b30ns) = "n"
names(b40ns) = "n"
balln = rbind(b10ns,b20ns,b30ns,b40ns)

ballall = cbind(ballslp,ballint,ballses,ballmean,ballsd,balln)

##########
## Regress lat slope and mean vs. year by group=id (flyway)
##########

# REGRESS LATITUDINAL SLOPE 
# LEAF
lslopemods <- dlply(lallall, "id", function(df)
	lm(slope ~ year, data = df))

summary(lslopemods$l10)
summary(lslopemods$l20)
summary(lslopemods$l30)
summary(lslopemods$l40)

lsm_coefs <- ldply(lslopemods, coef)  # this just gives intercept and slope

# BLOOM
bslopemods <- dlply(ballall, "id", function(df2)
	lm(slope ~ year, data = df2))

summary(bslopemods$b10)
summary(bslopemods$b20)
summary(bslopemods$b30)
summary(bslopemods$b40)

bsm_coefs <- ldply(bslopemods, coef)  #

#####################################
# REGRESS FLYWAY MEANS AGAINST TIME
# LEAF
lmeanmods <- dlply(lallall, "id", function(df)
	lm(mean ~ year, data = df))

summary(lmeanmods$l10)
summary(lmeanmods$l20)
summary(lmeanmods$l30)
summary(lmeanmods$l40)

lmm_coefs <- ldply(lmeanmods, coef)  # just intercepts and slopes

# BLOOM
bmeanmods <- dlply(ballall, "id", function(df)
	lm(mean ~ year, data = df))

summary(bmeanmods$b10)
summary(bmeanmods$b20)
summary(bmeanmods$b30)
summary(bmeanmods$b40)

bmm_coefs <- ldply(bmeanmods, coef)  # just intercepts and slopes
