# Supplementary material for: Differential changes in the onset of spring across US National Wildlife Refuges and North American migratory bird flyways
Source: PLoS One. 2018 Sep 12;13(9):e0202495. doi: 10.1371/journal.pone.0202495 (PMC6135358; doi:10.1371/journal.pone.0202495)
Supplement: S1 Code — (ZIP) [file pone.0202495.s001.zip › netcdf_to_annual_TIFFS.r]

## Eric Waller, 2017 (eric.waller@gmail.com)
## Code generated for R version 3.4.1
############################################
## 
## This code generates annual gridded geotiffs from NPN's NetCDF versions of SI-x FLI and FBI data.
## 1880-2013
## This basically follows the approach to generate the 10/20/30 year moving average versions
## that are ultimately used as inputs for following Monahan et al.'s approach (Ecosphere, 2016).
## 
## Monahan never actually used annual data, but this was required for our extended analyses.
##
###################################################################################################

library(ncdf4) 
library(maps)
library(raster)
library(maptools)
library(maps)
library(TTR)
library(zoo)
library(RNetCDF) 

# Working directory (where the NetCDF files are located)
#
setwd("C:/Users/ewaller/Downloads")
#
# Write Directory set at the end of the script needs to be modified, as appropriate
# This required modification applies to the path to the files that are written as well

# Rather cumbersome route to assigning filenames (legacy of other code):
bloom <- "si-x-average_bloom_best"
bname <- paste(bloom, ".nc", sep = "")
leaf <- "si-x-average_leaf_best"
lname <- paste(leaf, ".nc", sep = "")

leafin <- nc_open(lname)  # need to run nc_open before ncvar_get
bloomin <- nc_open(bname)

yb = ncvar_get(bloomin, "lat")
xb = ncvar_get(bloomin, "lon")
zb = ncvar_get(bloomin, "six_average_bloom_best")

yl = ncvar_get(leafin, "lat")
xl = ncvar_get(leafin, "lon")
zl = ncvar_get(leafin, "six_average_leaf_best")


b_years <- zb
l_years <- zl

for (i in 1:nrow(zb)) {
	for (j in 1:ncol(zb)) {
		zz = zoo(zb[i,j,])  #not sure if this needs to be declared a zoo
		b_years[i,j,1:134] = coredata(zz)
		}}

for (i in 1:nrow(zl)) {
	for (j in 1:ncol(zl)) {
		zz = zoo(zl[i,j,])  #not sure if this needs to be declared a zoo
		l_years[i,j,1:134] = coredata(zz)
		}}

# Create empty raster bricks
b_1 <- brick(nrows=90, ncols=180, xmn=-180, xmx=0, ymn=0, ymx=90, crs="+proj=longlat +datum=WGS84")
l_1 <- b_1

b_1 <- setValues(b_1,b_years)
b_1fl <- flip(b_1,2)

l_1 <- setValues(l_1,l_years)
l_1fl <- flip(l_1,2)


#####################################
# For Write Directory
setwd("C:/Users/ewaller/SIx_rasters")
#####################################

# individual years
for (k in 1880:2013) {
b1 <- raster(b_1fl, layer=k-1879)  
l1 <- raster(l_1fl, layer=k-1879)  

dir.create(paste("C:/Users/ewaller/SIx_rasters2/1yrFIX/",k,sep=""))
writeRaster(b1,filename=paste("C:/Users/ewaller/SIx_rasters2/1yrFIX/",k,"/SIx_FBI.tif",sep=""),format='GTiff',overwrite=TRUE)
writeRaster(l1,filename=paste("C:/Users/ewaller/SIx_rasters2/1yrFIX/",k,"/SIx_FLI.tif",sep=""),format='GTiff',overwrite=TRUE)
}
