# Supplementary material for: Differential changes in the onset of spring across US National Wildlife Refuges and North American migratory bird flyways
Source: PLoS One. 2018 Sep 12;13(9):e0202495. doi: 10.1371/journal.pone.0202495 (PMC6135358; doi:10.1371/journal.pone.0202495)
Supplement: S1 Code — (ZIP) [file pone.0202495.s001.zip › netcdf_to_mvng_wndw_SD_TIFFS.r]

## Eric Waller, 2017 (eric.waller@gmail.com)
## R version 3.4.1
############################################
##
## This code generates (leading) 10-year, 20-year, and 30-year moving window 
## standard deviation gridded geotiffs from NPN's NetCDF
## versions of SI-x FLI and FBI data for North America (1880-2013).
## Users will need to modify the working directory, as necessary,
## as well as the output directory path.
##
############################################################################

# First install the following packages, if not already installed
library(ncdf4) 
library(maps)
library(raster)
library(maptools)
library(maps)
library(TTR)
library(zoo)
library(RNetCDF)
 
# Modify the working directory as necessary.
####################################
setwd("C:/Users/ewaller/Downloads")
####################################

bloom <- "si-x-average_bloom_best"
bname <- paste(bloom, ".nc", sep = "")
leaf <- "si-x-average_leaf_best"
lname <- paste(leaf, ".nc", sep = "")

leafin <- nc_open(lname)  # need to run nc_open before ncvar_get
bloomin <- nc_open(bname)

yb = ncvar_get(bloomin, "lat")
xb = ncvar_get(bloomin, "lon")
zb = ncvar_get(bloomin, "six_average_bloom_best")

yl = ncvar_get(leafin, "lat")
xl = ncvar_get(leafin, "lon")
zl = ncvar_get(leafin, "six_average_leaf_best")


# bstack 10,20,30 year windows
bmove10 <- zb
bmove20 <- zb
bmove30 <- zb

lmove10 <- zl
lmove20 <- zl
lmove30 <- zl

# Moving window calculations for fbi (zb)
for (i in 1:nrow(zb)) {
	for (j in 1:ncol(zb)) {
		zz = zoo(zb[i,j,])  #not sure if this needs to be declared a zoo
		zz10 = rollapplyr(zz,10,sd,na.rm=TRUE)
		zz20 = rollapplyr(zz,20,sd,na.rm=TRUE)
		zz30 = rollapplyr(zz,30,sd,na.rm=TRUE)
		bmove10[i,j,10:134] = coredata(zz10)
		#bmove10[i,j,10:134] = zz10
		#bmove20[i,j,20:134] = zz20
		#bmove30[i,j,30:134] = zz30
		bmove20[i,j,20:134] = coredata(zz20)
		bmove30[i,j,30:134] = coredata(zz30)
}}

# Moving window calculations for fli (zl)
for (i in 1:nrow(zl)) {
	for (j in 1:ncol(zl)) {
		zz = zoo(zl[i,j,])  #not sure if this needs to be declared a zoo
		zz10 = rollapplyr(zz,10,sd,na.rm=TRUE)
		zz20 = rollapplyr(zz,20,sd,na.rm=TRUE)
		zz30 = rollapplyr(zz,30,sd,na.rm=TRUE)
		lmove10[i,j,10:134] = coredata(zz10)
		#lmove10[i,j,10:134] = zz10
		#lmove20[i,j,20:134] = zz20
		#lmove30[i,j,30:134] = zz30
		lmove20[i,j,20:134] = coredata(zz20)
		lmove30[i,j,30:134] = coredata(zz30)
}}

# Turn into raster bricks with projection information
b10 <- brick(nrows=90, ncols=180, xmn=-180, xmx=0, ymn=0, ymx=90, crs="+proj=longlat +datum=WGS84")
l10 <- b10
b20 <- b10
l20 <- b10
b30 <- b10
l30 <- b10

b10 <- setValues(b10,bmove10)
b20 <- setValues(b20,bmove20)
b30 <- setValues(b30,bmove30)
b10fl <- flip(b10,2)
b20fl <- flip(b20,2)
b30fl <- flip(b30,2)

l10 <- setValues(l10,lmove10)
l20 <- setValues(l20,lmove20)
l30 <- setValues(l30,lmove30)
l10fl <- flip(l10,2)
l20fl <- flip(l20,2)
l30fl <- flip(l30,2)


#####################################
# For Write Directory
setwd("C:/Users/ewaller/SIx_rasters2SD")
#####################################


for (k in 1889:2013) {
br <- raster(b10fl, layer=(k-1879))
lr <- raster(l10fl, layer=(k-1879))
dir.create(paste("C:/Users/ewaller/SIx_rasters2SD/10yr/",k-9,k,sep=""))
writeRaster(br,filename=paste("C:/Users/ewaller/SIx_rasters2SD/10yr/",k-9,k,"/SIx_FBIsd.tif",sep=""),format='GTiff',overwrite=TRUE)
writeRaster(lr,filename=paste("C:/Users/ewaller/SIx_rasters2SD/10yr/",k-9,k,"/SIx_FLIsd.tif",sep=""),format='GTiff',overwrite=TRUE)
}

for (k in 1899:2013) {
br <- raster(b20fl, layer=(k-1879))
lr <- raster(l20fl, layer=(k-1879))
dir.create(paste("C:/Users/ewaller/SIx_rasters2SD/20yr/",k-19,k,sep=""))
writeRaster(br,filename=paste("C:/Users/ewaller/SIx_rasters2SD/20yr/",k-19,k,"/SIx_FBIsd.tif",sep=""),format='GTiff',overwrite=TRUE)
writeRaster(lr,filename=paste("C:/Users/ewaller/SIx_rasters2SD/20yr/",k-19,k,"/SIx_FLIsd.tif",sep=""),format='GTiff',overwrite=TRUE)
}

for (k in 1909:2013) {
br <- raster(b30fl, layer=(k-1879))
lr <- raster(l30fl, layer=(k-1879))
dir.create(paste("C:/Users/ewaller/SIx_rasters2SD/30yr/",k-29,k,sep=""))
writeRaster(br,filename=paste("C:/Users/ewaller/SIx_rasters2SD/30yr/",k-29,k,"/SIx_FBIsd.tif",sep=""),format='GTiff',overwrite=TRUE)
writeRaster(lr,filename=paste("C:/Users/ewaller/SIx_rasters2SD/30yr/",k-29,k,"/SIx_FLIsd.tif",sep=""),format='GTiff',overwrite=TRUE)
}
