# Supplementary material for: Differential changes in the onset of spring across US National Wildlife Refuges and North American migratory bird flyways
Source: PLoS One. 2018 Sep 12;13(9):e0202495. doi: 10.1371/journal.pone.0202495 (PMC6135358; doi:10.1371/journal.pone.0202495)
Supplement: S1 Table — Area-weighted means; recent timing and variability; and temporal trends in First Leaf Index (FLI) and First Bloom Index (FBI) for each of the 496 analyzed refuges. (XLSX) [file pone.0202495.s003.xlsx]

## Sheet: Across moving windows
NWR	FLI (Day)	FBI (Day)	FLI (%)	FBI (%)	FLI Maximum Delta	FBI Maximum Delta	FLI_102030_avg_rate (days/decade)	FBI_102030_avg_rate (days/decade)
AGASSIZ NATIONAL WILDLIFE REFUGE	113.774	142.507	3.95104	16.3109	8.70655	15.0926	-0.780393	-0.486344
ALAMOSA NATIONAL WILDLIFE REFUGE	112.041	148.773	2.48255	4.81752	3.09626	5.5913	-0.783589	-0.588617
ALASKA MARITIME NATIONAL WILDLIFE REFUGE	142.488	182.435	11.9403	28.5893	6.8663	14.2322	-0.838008	-0.89279
ALASKA PENINSULA NATIONAL WILDLIFE REFUGE	139.775	179.55	12.0614	14.9741	6.93183	15.6697	-0.648868	-0.524028
ALLIGATOR RIVER NATIONAL WILDLIFE REFUGE	41.1283	76.8221	53.7763	22.5084	29.6409	42.0166	0.0575461	-0.365729
AMAGANSETT NATIONAL WILDLIFE REFUGE	89.7299	123.63	5.6492	1.08365	12.3874	0.233946	-0.900705	-0.878531
ANAHO ISLAND NATIONAL WILDLIFE REFUGE	85.0436	127.435	15.747	51.7233	20.6574	56.9189	-0.801402	0.0302761
ANAHUAC NATIONAL WILDLIFE REFUGE	20.8185	43.1463	23.6702	44.4024	34.2531	32.0284	-0.210718	-0.0903474
ANKENY NATIONAL WILDLIFE REFUGE	56.9029	108.379	7.26527	22.3387	7.2991	26.7517	-1.5008	-0.72224
ANTIOCH DUNES NATIONAL WILDLIFE REFUGE	32.2124	66.0817	2.05453	16.0938	2.80823	11.9964	-0.682297	-0.807316
ARANSAS NATIONAL WILDLIFE REFUGE	19.7212	40.5317	9.5093	20.874	13.3834	30.4416	-0.339524	-0.29825
ARAPAHO NATIONAL WILDLIFE REFUGE	126.312	162.619	12.1143	13.7726	5.41521	25.7457	-0.348231	-0.309387
ARCHIE CARR NATIONAL WILDLIFE REFUGE	14.8565	30.212	52.0492	44.8686	24.0839	28.167	0.0290092	-0.0272815
ARCTIC NATIONAL WILDLIFE REFUGE	153.96	182.138	2.05453	3.02336	2.80823	1.92271	-0.745307	-0.849261
ARDOCH NATIONAL WILDLIFE REFUGE	112.69	140.604	2.87577	15.6721	5.48074	11.7373	-0.737246	-0.521502
AROOSTOOK NATIONAL WILDLIFE REFUGE	123.561	151.97	3.095	11.4967	3.64955	18.0205	-0.671657	-0.500132
ARROWWOOD NATIONAL WILDLIFE REFUGE	110.58	139.151	1.08365	14.8605	0.233946	17.5023	-0.721311	-0.477719
ARTHUR R. MARSHALL LOXAHATCHEE NATIONAL WILDLIFE REFUGE	14.5537	29.5778	58.4396	45.1058	19.5344	31.5476	0.0142688	-0.0122249
ASH MEADOWS NATIONAL WILDLIFE REFUGE	40.2524	74.7897	3.50499	15.9894	4.74997	13.8964	-1.04943	-0.95562
ASSABET RIVER NATIONAL WILDLIFE REFUGE	103.126	131.261	2.05453	1.08365	2.80823	0.233946	-0.711535	-0.730896
ATCHAFALAYA NATIONAL WILDLIFE REFUGE	26.8341	53.3449	53.76	60.3265	17.9455	16.8909	0.0651403	0.229676
ATTWATER PRAIRIE CHICKEN NATIONAL WILDLIFE REFUGE	24.1948	47.8485	30.5326	40.441	40.2772	21.3488	-0.172467	-0.135966
AUDUBON NATIONAL WILDLIFE REFUGE	109.672	139.354	3.23419	15.2621	6.55601	16.2975	-0.778611	-0.459271
BACA NATIONAL WILDLIFE REFUGE	114.582	151.095	3.1298	4.81752	3.09626	5.5913	-0.724571	-0.59917
BACK BAY NATIONAL WILDLIFE REFUGE	46.857	84.6004	38.8495	17.9017	36.0978	40.5427	-0.163248	-0.442942
BAKER ISLAND NATIONAL WILDLIFE REFUGE	NaN	NaN	NaN	NaN	NaN	NaN	#VALUE!	#VALUE!
BALCONES CANYONLANDS NATIONAL WILDLIFE REFUGE	28.9979	56.5924	21.6772	22.1382	30.4416	32.343	-0.255899	-0.339542
BALD KNOB NATIONAL WILDLIFE REFUGE	50.8118	83.5635	41.7052	7.03765	26.4241	13.8489	-0.166034	-0.517323
BAMFORTH NATIONAL WILDLIFE REFUGE	114.982	151.206	5.28872	9.88068	6.19251	14.3292	-0.570147	-0.436832
BANDON MARSH NATIONAL WILDLIFE REFUGE	31.3549	72.9994	1.44208	15.1229	1.17966	11.9964	-0.811003	-1.14407
BANKS LAKE NATIONAL WILDLIFE REFUGE	28.2859	55.3281	66.392	70.7899	17.6629	24.962	0.23362	0.335291
BASKETT SLOUGH NATIONAL WILDLIFE REFUGE	51.4716	104.153	4.78272	19.3216	6.56217	20.9264	-1.71904	-0.9867
BAYOU COCODRIE NATIONAL WILDLIFE REFUGE	30.813	58.5833	68.4432	64.2943	14.3334	16.189	0.371826	0.32748
BAYOU SAUVAGE NATIONAL WILDLIFE REFUGE	24.068	48.6975	51.576	58.6388	11.9115	13.9782	0.0159323	0.175925
BAYOU TECHE NATIONAL WILDLIFE REFUGE	20.5129	42.846	29.7253	53.3152	25.2235	16.8702	-0.158302	0.0357324
BEAR BUTTE NATIONAL WILDLIFE REFUGE	99.6945	136.704	2.12412	27.6799	2.02099	22.518	-1.23735	-0.305302
BEAR LAKE NATIONAL WILDLIFE REFUGE	119.756	155.203	31.5068	84.1417	37.4142	12.4459	-0.241518	0.284805
BEAR RIVER MIGRATORY BIRD REFUGE	98.4079	133.991	18.0007	56.6638	17.7799	39.0806	-0.627177	0.058661
BEAR VALLEY NATIONAL WILDLIFE REFUGE	98.3926	142.256	32.781	90.4046	55.41	27.7108	-0.290986	0.517856
BECHAROF NATIONAL WILDLIFE REFUGE	133.907	168.985	11.5123	11.5039	11.995	9.04199	-0.83519	-0.817104
BENTON LAKE NATIONAL WILDLIFE REFUGE	103.231	142.425	12.7712	38.912	16.5566	34.3549	-0.911447	-0.141945
BIG BOGGY NATIONAL WILDLIFE REFUGE	17.5889	36.8033	18.9571	28.4466	36.2741	39.3882	-0.25967	-0.225303
BIG BRANCH MARSH NATIONAL WILDLIFE REFUGE	25.6228	51.4898	55.1937	62.0142	13.6444	19.8035	0.0817029	0.241482
BIG LAKE NATIONAL WILDLIFE REFUGE	54.1007	86.4923	40.9419	4.95671	17.7214	9.54787	-0.177689	-0.499114
BIG MUDDY NATIONAL FISH AND WILDLIFE REFUGE	74.6966	103.92	11.5336	1.08365	18.2127	0.233946	-0.716612	-0.910089
BIG OAKS NATIONAL WILDLIFE REFUGE	76.1278	105.809	12.1113	1.08365	22.0962	0.233946	-0.59423	-1.02297
BIG STONE NATIONAL WILDLIFE REFUGE	105.754	132.158	1.08365	4.35264	0.233946	8.70655	-0.733022	-0.671362
BILL WILLIAMS RIVER NATIONAL WILDLIFE REFUGE	29.0105	57.0442	5.07993	11.0507	8.52907	11.6856	-0.551078	-0.676255
BILLY FRANK JR. NISQUALLY NATIONAL WILDLIFE REFUGE	58.7502	112.248	5.93597	19.3996	6.19251	18.7507	-2.06306	-1.04937
BITTER CREEK NATIONAL WILDLIFE REFUGE	28.6389	59.2546	1.08365	11.6347	0.233946	7.82485	-0.586954	-0.966689
BITTER LAKE NATIONAL WILDLIFE REFUGE	46.1148	80.6185	10.5531	3.13818	15.5691	2.70383	-0.697428	-1.23792
BLACK BAYOU LAKE NATIONAL WILDLIFE REFUGE	34.6784	64.2763	67.7993	56.1512	18.3998	23.3829	0.384985	0.136468
BLACK COULEE NATIONAL WILDLIFE REFUGE	105.529	139.176	12.6152	33.7709	18.9662	27.7927	-0.96546	-0.240305
BLACKBEARD ISLAND NATIONAL WILDLIFE REFUGE	27.9667	55.6222	60.1123	67.9405	6.11755	24.459	0.186797	0.308476
BLACKWATER NATIONAL WILDLIFE REFUGE	69.4924	103.763	12.0152	3.67265	24.7748	7.66259	-0.641936	-0.737254
BLOCK ISLAND NATIONAL WILDLIFE REFUGE	97.1667	128.283	4.3199	1.08365	9.60434	0.233946	-0.793912	-0.793548
BLUE RIDGE NATIONAL WILDLIFE REFUGE	65.0272	103.062	14.7414	18.5268	18.7156	23.1021	-0.981074	-0.614252
BOGUE CHITTO NATIONAL WILDLIFE REFUGE	25.9204	51.9873	55.0294	62.7311	14.6801	19.8035	0.101863	0.259299
BOMBAY HOOK NATIONAL WILDLIFE REFUGE	78.0214	109.898	8.66621	1.40728	18.2127	0.866479	-0.733402	-0.808909
BON SECOUR NATIONAL WILDLIFE REFUGE	25.5094	51.072	62.2997	67.152	13.8845	16.4581	0.164028	0.348533
BOND SWAMP NATIONAL WILDLIFE REFUGE	34.6626	63.8838	68.5509	52.2898	17.4289	31.1148	0.406862	0.110037
BOSQUE DEL APACHE NATIONAL WILDLIFE REFUGE	57.3953	94.7122	6.97518	2.05453	11.5461	2.80823	-0.950574	-1.20978
BOWDOIN NATIONAL WILDLIFE REFUGE	105.37	137.952	12.9736	30.8235	20.0415	21.8422	-0.914193	-0.270252
BOYER CHUTE NATIONAL WILDLIFE REFUGE	89.7068	117.118	5.85799	1.08365	7.39733	0.233946	-0.954088	-0.861568
BRAZORIA NATIONAL WILDLIFE REFUGE	21.4732	43.1275	29.5269	43.4148	41.3525	22.8729	-0.142333	-0.110768
BRETON NATIONAL WILDLIFE REFUGE	22.0471	44.9456	44.4814	56.5926	11.0305	11.3895	-0.0425916	0.102374
BROWNS PARK NATIONAL WILDLIFE REFUGE	104.974	140.462	7.23047	55.6728	8.26997	28.242	-0.747393	0.0225193
BUCK ISLAND NATIONAL WILDLIFE REFUGE	6.72963	16.7759	9.1806	8.17493	13.8613	11.9195	-0.147979	-0.246964
BUENOS AIRES NATIONAL WILDLIFE REFUGE	28.589	57.7817	6.00762	16.1105	12.3874	10.5159	-0.369889	-0.54402
BUFFALO LAKE NATIONAL WILDLIFE REFUGE	72.5382	104.77	3.88144	2.15892	6.32206	3.3302	-0.593641	-0.813507
CABEZA PRIETA NATIONAL WILDLIFE REFUGE	23.8438	45.6485	9.01801	8.48686	11.1025	6.27414	-0.330442	-0.499287
CABO ROJO NATIONAL WILDLIFE REFUGE	7.10199	17.3053	9.54741	6.92361	13.6273	7.34941	-0.105336	-0.188516
CACHE RIVER NATIONAL WILDLIFE REFUGE	49.1408	81.5061	50.3397	11.2448	25.5235	16.2709	-0.0131229	-0.445794
CADDO LAKE NATIONAL WILDLIFE REFUGE	35.2336	64.7572	66.0072	41.2805	19.501	38.2735	0.227086	-0.112478
CAHABA RIVER NATIONAL WILDLIFE REFUGE	39.051	69.8083	65.1407	37.1082	12.5746	24.6812	0.375207	-0.109336
CALOOSAHATCHEE NATIONAL WILDLIFE REFUGE	15.5185	30.8941	63.1792	45.6583	27.3014	36.1329	0.0439461	-0.000357427
CAMAS NATIONAL WILDLIFE REFUGE	117.331	151.997	28.4318	67.3507	36.8571	33.7868	-0.2746	0.128815
CAMERON PRAIRIE NATIONAL WILDLIFE REFUGE	22.192	45.5807	31.9991	49.1051	28.5788	19.9672	-0.150023	0.0118853
CANAAN VALLEY NATIONAL WILDLIFE REFUGE	85.2113	116.634	4.85231	1.08365	6.32206	0.233946	-0.499898	-0.834682
CANFIELD LAKE NATIONAL WILDLIFE REFUGE	109.606	138.847	3.59261	16.0221	7.63128	16.1679	-0.747797	-0.444167
CAPE MAY NATIONAL WILDLIFE REFUGE	76.0077	110.171	13.6598	1.7309	28.8923	1.83735	-0.713741	-0.823398
CAPE MEARES NATIONAL WILDLIFE REFUGE	51.7833	106.144	6.27636	18.998	5.40766	19.9555	-1.88667	-1.1251
CAPE ROMAIN NATIONAL WILDLIFE REFUGE	29.1197	56.2989	54.9661	44.6095	6.4452	35.3959	0.113673	-0.064019
CAROLINA SANDHILLS NATIONAL WILDLIFE REFUGE	42.7626	74.7752	63.3816	32.5597	31.6528	41.5838	0.253808	-0.244198
CASTLE ROCK NATIONAL WILDLIFE REFUGE	32.6389	68.449	3.40693	16.1022	5.05322	10.7498	-0.660227	-0.929608
CAT ISLAND NATIONAL WILDLIFE REFUGE	27.2122	53.8441	56.2942	60.3265	19.7829	16.8909	0.0945156	0.239246
CATAHOULA NATIONAL WILDLIFE REFUGE	30.6757	58.5916	67.6832	62.3295	15.4087	21.0083	0.336523	0.306491
CEDAR ISLAND NATIONAL WILDLIFE REFUGE	37.0834	70.3557	54.5015	32.273	29.4069	49.5847	0.0862274	-0.211308
CEDAR KEYS NATIONAL WILDLIFE REFUGE	21.2377	42.4363	51.812	56.772	25.2636	26.0615	0.0224795	0.037954
CEDAR POINT NATIONAL WILDLIFE REFUGE	92.738	122.18	2.12412	1.08365	2.02099	0.233946	-0.896869	-0.913521
CHARLES M. RUSSELL NATIONAL WILDLIFE REFUGE	101.087	135.519	10.4911	27.2636	16.9452	21.8422	-1.03034	-0.273741
CHASE LAKE NATIONAL WILDLIFE REFUGE	109.889	138.723	1.44208	16.0653	1.17966	13.8878	-0.732155	-0.449259
CHASSAHOWITZKA NATIONAL WILDLIFE REFUGE	18.731	37.6409	25.1423	33.8032	35.8492	31.8927	-0.102867	-0.118862
CHAUTAUQUA NATIONAL WILDLIFE REFUGE	87.7322	114.225	5.34993	1.08365	11.6984	0.233946	-0.877471	-1.03829
CHERRY VALLEY NATIONAL WILDLIFE REFUGE	90.7449	119.848	1.08365	1.08365	0.233946	0.233946	-0.871377	-0.856572
CHICKASAW NATIONAL WILDLIFE REFUGE	53.1876	85.7915	46.5974	8.9794	19.9322	13.8489	-0.104336	-0.45127
CHINCOTEAGUE NATIONAL WILDLIFE REFUGE	56.3258	95.8959	24.0536	9.27866	38.9051	21.1253	-0.374582	-0.575012
CHOCTAW NATIONAL WILDLIFE REFUGE	32.1155	60.8341	64.8686	57.7312	13.6758	19.3005	0.315816	0.19155
CIBOLA NATIONAL WILDLIFE REFUGE	24.623	46.8653	8.74088	5.19271	11.3373	5.51206	-0.340514	-0.527404
CLARENCE CANNON NATIONAL WILDLIFE REFUGE	78.8579	106.736	6.93326	1.08365	10.6231	0.233946	-0.781862	-0.994626
CLARKS RIVER NATIONAL WILDLIFE REFUGE	60.474	92.2595	29.0334	3.55782	29.9684	6.32206	-0.286512	-0.594245
CLEAR LAKE NATIONAL WILDLIFE REFUGE	99.9823	141.749	36.7425	90.4826	64.8848	25.5352	-0.197701	0.503828
COACHELLA VALLEY NATIONAL WILDLIFE REFUGE	28.3469	56.7469	3.10338	17.911	4.74997	10.2819	-0.52393	-0.690397
COKEVILLE MEADOWS NATIONAL WILDLIFE REFUGE	120.506	156.242	33.5181	81.0731	39.5647	14.6781	-0.154041	0.244124
COLD SPRINGS NATIONAL WILDLIFE REFUGE	83.4269	123.023	20.342	51.5125	16.0384	52.8015	-0.669519	0.016178
COLDWATER RIVER NATIONAL WILDLIFE REFUGE	43.3361	74.9843	64.384	24.0083	23.687	30.1673	0.234473	-0.309576
COLUMBIA NATIONAL WILDLIFE REFUGE	82.9976	118.852	19.834	39.3002	20.3394	43.5256	-0.620348	-0.127948
COLUSA NATIONAL WILDLIFE REFUGE	40.0139	82.2525	1.08365	18.6828	0.233946	18.7507	-1.21588	-0.917835
CONBOY LAKE NATIONAL WILDLIFE REFUGE	100.52	140.545	38.8541	74.4173	45.9703	23.7572	-0.180575	0.281276
CONSCIENCE POINT NATIONAL WILDLIFE REFUGE	87.4583	122.432	7.01329	1.08365	14.3292	0.233946	-0.940269	-0.909902
COPALIS NATIONAL WILDLIFE REFUGE	47.7511	104.524	4.52869	15.1778	6.32206	16.54	-1.9236	-1.79262
CRAB ORCHARD NATIONAL WILDLIFE REFUGE	65.7296	96.3637	23.6151	1.8005	31.1381	2.25493	-0.364428	-0.70908
CRANE MEADOWS NATIONAL WILDLIFE REFUGE	106.928	135.016	1.08365	7.03765	0.233946	13.8489	-0.94268	-0.676323
CREEDMAN COULEE NATIONAL WILDLIFE REFUGE	108.575	142.724	13.2624	43.4575	18.9662	37.5365	-0.770811	-0.0926447
CRESCENT LAKE NATIONAL WILDLIFE REFUGE	89.7999	126.463	3.81184	8.39843	4.17152	12.1411	-1.06504	-0.462786
CROCODILE LAKE NATIONAL WILDLIFE REFUGE	12.7741	26.7222	46.9792	50.3862	39.2794	34.2262	-0.00700234	0.0139552
CROSS CREEKS NATIONAL WILDLIFE REFUGE	57.8747	90.8681	44.2213	7.6501	26.2253	12.7737	-0.146914	-0.499316
CROSS ISLAND NATIONAL WILDLIFE REFUGE	114.227	148.129	1.08365	2.08933	0.233946	1.7078	-0.892621	-0.57535
CRYSTAL RIVER NATIONAL WILDLIFE REFUGE	19.5214	39.0518	33.9243	41.7124	31.9971	32.1328	-0.0674248	-0.0701238
CULEBRA NATIONAL WILDLIFE REFUGE	6.72963	16.7759	9.1806	8.17493	13.8613	11.9195	-0.147979	-0.246964
CURRITUCK NATIONAL WILDLIFE REFUGE	45.841	83.7814	41.0001	18.6965	36.0978	38.3671	-0.129034	-0.434917
CYPRESS CREEK NATIONAL WILDLIFE REFUGE	64.492	95.2698	24.7336	2.51735	29.9333	4.40547	-0.338273	-0.680288
DAHOMEY NATIONAL WILDLIFE REFUGE	40.4224	71.0331	67.4757	43.4973	17.4289	26.4241	0.422801	-0.0798933
DALE BUMPERS WHITE RIVER NATIONAL WILDLIFE REFUGE	44.4802	75.9888	66.2013	23.9652	22.9851	31.3721	0.265012	-0.286999
D 'ARBONNE NATIONAL WILDLIFE REFUGE	34.6083	64.3373	68.2009	56.0732	17.195	25.5585	0.358705	0.128178
DEEP FORK NATIONAL WILDLIFE REFUGE	49.7635	81.3741	22.3831	4.63309	30.7941	9.54787	-0.337117	-0.831642
DEER FLAT NATIONAL WILDLIFE REFUGE	97.1529	134.084	34.281	88.1857	43.5607	32.5301	-0.27256	0.327491
DELEVAN NATIONAL WILDLIFE REFUGE	41.8843	85.844	1.08365	19.0064	0.233946	19.7216	-1.32005	-0.923933
DELTA NATIONAL WILDLIFE REFUGE	19.9778	41.3722	27.8615	51.0847	27.3365	8.02798	-0.157771	-0.0190067
DES LACS NATIONAL WILDLIFE REFUGE	112.713	142.618	3.95104	16.3109	8.70655	15.0926	-0.766295	-0.458762
DESECHEO NATIONAL WILDLIFE REFUGE	6.98889	17.1167	9.87103	8.25291	14.5982	9.74383	-0.0983838	-0.184343
DESERT NATIONAL WILDLIFE RANGE	54.1239	90.5849	3.42701	9.13742	5.72085	15.0661	-1.20525	-0.989086
DESOTO NATIONAL WILDLIFE REFUGE	89.6108	117.058	5.85799	1.08365	7.39733	0.233946	-0.960696	-0.864184
DETROIT RIVER INTERNATIONAL WILDLIFE REFUGE	95.3386	124.697	1.40728	1.08365	0.866479	0.233946	-1.01366	-0.869058
DON EDWARDS SAN FRANCISCO BAY NATIONAL WILDLIFE REFUGE	28.8563	57.8003	1.08365	4.92191	0.233946	8.4726	-0.486084	-0.786085
DRIFTLESS AREA NATIONAL WILDLIFE REFUGE	98.2192	125.315	1.40728	1.08365	0.866479	0.233946	-1.06158	-0.825102
DUNGENESS NATIONAL WILDLIFE REFUGE	56.0994	115.693	4.24825	17.7035	4.04197	16.0721	-2.49049	-1.27888
EASTERN NECK NATIONAL WILDLIFE REFUGE	73.1457	106.103	9.99551	1.7309	21.1253	1.83735	-0.684647	-0.775084
EASTERN SHORE OF VIRGINIA NATIONAL WILDLIFE REFUGE	51.9231	91.1398	28.3915	11.29	47.8769	25.0088	-0.303328	-0.527549
EDWIN B. FORSYTHE NATIONAL WILDLIFE REFUGE	78.8157	112.803	11.036	1.08365	22.0962	0.233946	-0.82715	-0.890227
EGMONT KEY NATIONAL WILDLIFE REFUGE	16.0667	32.2852	44.4222	35.5424	23.3949	36.8514	-0.0185152	-0.0811656
ELIZABETH ALEXANDRA MORTON NATIONAL WILDLIFE REFUGE	89.6967	123.364	5.32557	1.08365	11.4165	0.233946	-0.893546	-0.872971
ELLICOTT SLOUGH NATIONAL WILDLIFE REFUGE	30.5003	63.2488	1.08365	15.4117	0.233946	10.9211	-0.58451	-0.811661
EMIQUON NATIONAL WILDLIFE REFUGE	85.7098	112.132	9.04899	1.08365	15.9995	0.233946	-0.86131	-1.06871
ERIE NATIONAL WILDLIFE REFUGE	96.1256	127.174	1.40728	1.08365	0.866479	0.233946	-1.02517	-0.782036
ERNEST F. HOLLINGS ACE BASIN NATIONAL WILDLIFE REFUGE	29.8331	57.3785	66.7852	61.3091	16.692	29.4771	0.315277	0.194613
EUFAULA NATIONAL WILDLIFE REFUGE	33.2313	62.3416	67.9817	56.3704	13.3115	27.2663	0.337298	0.159283
EVERGLADES HEADWATERS NATIONAL WILDLIFE REFUGE AND CONSERVATION AREA	17.2258	34.2922	37.8657	36.4153	34.7009	32.7592	-0.0371285	-0.0844262
FALLON NATIONAL WILDLIFE REFUGE	77.3978	116.552	17.5211	21.1506	21.1604	29.8982	-0.755011	-0.420516
FARALLON NATIONAL WILDLIFE REFUGE	26.8467	53.0516	1.08365	1.08365	0.233946	0.233946	-0.40019	-0.818879
FEATHERSTONE NATIONAL WILDLIFE REFUGE	68.4641	101.485	15.9051	3.45342	26.2487	3.64955	-0.529401	-0.734718
FELSENTHAL NATIONAL WILDLIFE REFUGE	39.041	69.4098	68.1577	47.5251	18.3998	24.0496	0.389471	-0.0356483
FERN CAVE NATIONAL WILDLIFE REFUGE	47.0572	81.0164	44.5051	17.4348	38.3086	23.57	-0.152776	-0.463842
FISH SPRINGS NATIONAL WILDLIFE REFUGE	88.8081	126.758	17.3388	45.351	26.2487	54.7082	-0.767276	-0.0841964
FISHERMAN ISLAND NATIONAL WILDLIFE REFUGE	51.3932	90.4351	30.27	11.6136	45.4673	25.9796	-0.288466	-0.518746
FLATTERY ROCKS NATIONAL WILDLIFE REFUGE	57.5657	118.221	2.91895	15.5362	4.40547	16.54	-2.90511	-1.54854
FLINT HILLS NATIONAL WILDLIFE REFUGE	72.9487	102.255	20.6606	1.8005	27.5683	2.25493	-0.43679	-0.684163
FLORENCE LAKE NATIONAL WILDLIFE REFUGE	110.019	139.15	3.23419	15.6205	6.55601	17.3727	-0.736577	-0.449927
FLORIDA PANTHER NATIONAL WILDLIFE REFUGE	15.3953	30.6692	65.1008	47.4324	23.687	36.6359	0.0510535	0.0122188
FORT NIOBRARA NATIONAL WILDLIFE REFUGE	91.7496	125.954	2.84097	3.95104	4.17152	8.70655	-1.25731	-0.642106
FOX RIVER NATIONAL WILDLIFE REFUGE	100.418	128.281	1.40728	1.08365	0.866479	0.233946	-1.1238	-0.74288
FRANKLIN ISLAND NATIONAL WILDLIFE REFUGE	106.617	139.776	1.40728	1.08365	0.866479	0.233946	-0.936911	-0.681108
FRANZ LAKE NATIONAL WILDLIFE REFUGE	75.4108	121.39	16.0854	33.3726	15.3517	38.9051	-0.968842	-0.247881
GLACIAL RIDGE NATIONAL WILDLIFE REFUGE	111.049	138.922	1.08365	13.742	0.233946	16.5566	-0.727722	-0.526764
GRAND BAY NATIONAL WILDLIFE REFUGE	25.8907	51.4704	62.7013	66.8284	13.8845	15.4872	0.193952	0.351326
GRAND COTE NATIONAL WILDLIFE REFUGE	29.6853	57.2772	64.3342	61.6126	8.71698	21.0083	0.254002	0.275813
GRAVEL ISLAND NATIONAL WILDLIFE REFUGE	111.933	144.636	1.08365	8.65577	0.233946	13.8489	-1.20247	-0.654421
GRAYS HARBOR NATIONAL WILDLIFE REFUGE	53.341	106.498	6.90684	16.9867	7.2991	16.0721	-1.7911	-1.43486
GRAYS LAKE NATIONAL WILDLIFE REFUGE	119.873	154.833	26.4784	74.5829	32.0378	20.2747	-0.286143	0.200252
GREAT BAY NATIONAL WILDLIFE REFUGE	106.286	136.494	1.08365	1.08365	0.233946	0.233946	-0.929397	-0.718308
GREAT DISMAL SWAMP NATIONAL WILDLIFE REFUGE	51.0209	87.6511	25.3397	11.544	43.0226	27.9214	-0.305575	-0.471812
GREAT MEADOWS NATIONAL WILDLIFE REFUGE	102.989	131.293	2.05453	1.08365	2.80823	0.233946	-0.72144	-0.738022
GREAT RIVER NATIONAL WILDLIFE REFUGE	80.9782	108.47	8.29735	1.08365	12.7737	0.233946	-0.863531	-1.03646
GREAT SWAMP NATIONAL WILDLIFE REFUGE	86.8202	117.128	4.71312	1.08365	8.50392	0.233946	-1.07192	-1.00129
GREAT WHITE HERON NATIONAL WILDLIFE REFUGE	12.1149	25.7656	58.9058	55.8044	26.5294	33.0565	0.0263736	0.0632767
GREEN BAY NATIONAL WILDLIFE REFUGE	112.882	146.233	1.08365	9.30302	0.233946	13.8489	-1.2226	-0.63511
GREEN CAY NATIONAL WILDLIFE REFUGE	NaN	NaN	NaN	NaN	NaN	NaN	#VALUE!	#VALUE!
GRULLA NATIONAL WILDLIFE REFUGE	52.0292	87.187	7.20405	1.08365	9.0069	0.233946	-0.747939	-1.2016
GUADALUPE-NIPOMO DUNES NATIONAL WILDLIFE REFUGE	26.1934	52.8658	1.44208	2.52573	1.17966	1.28406	-0.530486	-0.988429
HACKMATACK NATIONAL WILDLIFE REFUGE	95.1833	123.654	1.7309	1.08365	1.83735	0.233946	-1.11178	-0.862034
HAGERMAN NATIONAL WILDLIFE REFUGE	40.3838	70.7359	53.5792	18.0757	45.1398	35.6884	0.0157288	-0.502624
HAILSTONE NATIONAL WILDLIFE REFUGE	105.691	145.09	9.5202	34.7862	16.9452	35.1341	-0.965484	-0.158707
HAKALAU FOREST NATIONAL WILDLIFE REFUGE	15.548	30.3552	4.46417	2.53412	7.35847	2.53919	-0.153443	-0.247828
HALFBREED LAKE NATIONAL WILDLIFE REFUGE	105.471	144.818	9.5202	33.4137	16.9452	36.3389	-0.984844	-0.167712
HAMDEN SLOUGH NATIONAL WILDLIFE REFUGE	109.975	137.809	1.08365	12.7712	0.233946	16.5566	-0.759806	-0.571241
HANALEI NATIONAL WILDLIFE REFUGE	10.2833	22.2574	22.1941	18.0154	12.4239	10.5325	-0.085447	-0.155197
HANDY BRAKE NATIONAL WILDLIFE REFUGE	35.5545	65.1766	68.4465	55.1107	20.3416	22.412	0.413359	0.116685
HARBOR ISLAND NATIONAL WILDLIFE REFUGE	116.336	147.839	1.08365	10.1758	0.233946	13.5898	-1.03316	-0.614162
HARRIS NECK NATIONAL WILDLIFE REFUGE	27.9667	55.6222	60.1123	67.9405	6.11755	24.459	0.186797	0.308476
HART MOUNTAIN NATIONAL ANTELOPE REFUGE	106.576	145.504	52.8279	85.9141	76.1025	32.998	0.0681676	0.382779
HATCHIE NATIONAL WILDLIFE REFUGE	51.6051	84.7012	50.0508	12.2735	23.5817	11.1802	-0.0497018	-0.397515
HAVASU NATIONAL WILDLIFE REFUGE	27.2534	52.7077	4.39788	9.6518	8.63347	10.7147	-0.446125	-0.538439
HAWAIIAN ISLANDS NATIONAL WILDLIFE REFUGE	NaN	NaN	NaN	NaN	NaN	NaN	#VALUE!	#VALUE!
HEWITT LAKE NATIONAL WILDLIFE REFUGE	105.356	137.844	12.9736	30.8235	20.0415	21.8422	-0.909673	-0.272883
HILLSIDE NATIONAL WILDLIFE REFUGE	38.2642	68.6803	67.1172	49.8832	17.4289	18.2595	0.401479	-0.00603616
HOBART LAKE NATIONAL WILDLIFE REFUGE	109.41	137.363	1.8005	15.7069	2.25493	12.8125	-0.656852	-0.469654
HOBE SOUND NATIONAL WILDLIFE REFUGE	14.7561	29.9543	56.3323	43.6985	19.4697	30.8106	0.0220835	-0.0217134
HOLLA BEND NATIONAL WILDLIFE REFUGE	50.61	83.284	36.8395	6.67923	32.1792	12.7737	-0.191409	-0.612305
HOLT COLLIER NATIONAL WILDLIFE REFUGE	39.8271	70.2763	67.7993	45.673	18.3998	25.7223	0.438445	-0.0557815
HOPPER MOUNTAIN NATIONAL WILDLIFE REFUGE	30.506	63.9397	1.7657	16.4522	0.945718	13.0716	-0.614794	-0.947369
HORICON NATIONAL WILDLIFE REFUGE	100.461	129.139	1.40728	1.08365	0.866479	0.233946	-1.10098	-0.737959
HOWLAND ISLAND NATIONAL WILDLIFE REFUGE	NaN	NaN	NaN	NaN	NaN	NaN	#VALUE!	#VALUE!
HULEIA NATIONAL WILDLIFE REFUGE	10.2833	22.2574	22.1941	18.0154	12.4239	10.5325	-0.085447	-0.155197
HUMBOLDT BAY NATIONAL WILDLIFE REFUGE	35.0052	72.0533	1.08365	18.4023	0.233946	16.575	-0.833362	-0.906798
HURON NATIONAL WILDLIFE REFUGE	114.567	147.056	1.08365	13.2193	0.233946	21.2463	-0.976328	-0.537798
HUTTON LAKE NATIONAL WILDLIFE REFUGE	115.488	151.743	5.65553	8.8402	3.91242	13.3583	-0.580891	-0.458565
IMPERIAL NATIONAL WILDLIFE REFUGE	24.166	45.8865	8.41726	3.82023	10.3664	3.4156	-0.341287	-0.526491
INNOKO NATIONAL WILDLIFE REFUGE	133.626	158.913	2.28847	1.80889	3.8484	1.33437	-0.779163	-0.907646
IROQUOIS NATIONAL WILDLIFE REFUGE	103.964	135.452	1.08365	1.08365	0.233946	0.233946	-1.1523	-0.876123
ISLAND BAY NATIONAL WILDLIFE REFUGE	13.1149	27.5712	42.0456	44.407	26.9271	31.0446	-0.022336	-0.0260284
IZEMBEK NATIONAL WILDLIFE REFUGE	144.197	186.582	16.373	24.4267	13.4148	28.4946	-0.468275	-0.377322
J. CLARK SALYER NATIONAL WILDLIFE REFUGE	112.697	141.719	2.51735	15.2273	4.40547	15.2222	-0.727404	-0.478657
J. N. DING DARLING NATIONAL WILDLIFE REFUGE	13.3153	27.8038	46.2159	46.1727	30.5767	31.7815	-0.0113416	-0.0178089
JAMES CAMPBELL NATIONAL WILDLIFE REFUGE	10.1101	21.843	18.3391	13.4436	10.5325	6.49048	-0.065842	-0.138815
JAMES RIVER NATIONAL WILDLIFE REFUGE	57.7519	93.4876	16.6387	6.36604	25.7808	12.3874	-0.522276	-0.593356
JARVIS ISLAND NATIONAL WILDLIFE REFUGE	NaN	NaN	NaN	NaN	NaN	NaN	#VALUE!	#VALUE!
JOHN H. CHAFEE NATIONAL WILDLIFE REFUGE	97.1667	128.283	4.3199	1.08365	9.60434	0.233946	-0.793912	-0.793548
JOHN HAY NATIONAL WILDLIFE REFUGE	108.65	138.278	1.08365	1.08365	0.233946	0.233946	-1.01684	-0.670622
JOHN HEINZ NATIONAL WILDLIFE REFUGE AT TINICUM	80.9869	112.206	5.10634	1.08365	7.53305	0.233946	-0.776733	-0.840918
JOHN W. AND LOUISE SEIER NATIONAL WILDLIFE REFUGE	92.7315	123.993	3.48822	3.59261	4.17152	7.63128	-1.07667	-0.676815
JOHNSON LAKE NATIONAL WILDLIFE REFUGE	110.865	139.45	1.08365	14.8605	0.233946	17.5023	-0.727116	-0.488942
JOHNSTON ATOLL NATIONAL WILDLIFE REFUGE	NaN	NaN	NaN	NaN	NaN	NaN	#VALUE!	#VALUE!
JULIA BUTLER HANSEN REFUGE FOR THE COLUMBIAN WHITE-TAILED DEER	54.1	107.602	7.35163	18.0271	4.88946	17.0429	-1.99383	-1.17601
KAKAHAIA NATIONAL WILDLIFE REFUGE	10.3706	22.2521	21.4772	14.1604	10.7849	8.64102	-0.0597313	-0.12372
KANKAKEE NATIONAL WILDLIFE REFUGE AND CONSERVATION AREA	88.1867	115.745	1.8005	1.08365	2.25493	0.233946	-0.900623	-1.11836
KANUTI NATIONAL WILDLIFE REFUGE	135.355	158.156	2.89254	1.08365	1.46392	0.233946	-0.598539	-0.787772
KARL E. MUNDT NATIONAL WILDLIFE REFUGE	94.8643	124.102	2.48255	3.6358	3.09626	6.55601	-0.99974	-0.651389
KEALIA POND NATIONAL WILDLIFE REFUGE	10.4648	22.4259	23.2081	14.4924	12.4927	5.66148	-0.0551881	-0.107505
KELLYS SLOUGH NATIONAL WILDLIFE REFUGE	111.696	139.531	1.08365	14.9468	0.233946	12.9421	-0.712533	-0.50927
KENAI NATIONAL WILDLIFE REFUGE	133.15	167.45	7.05316	10.7786	10.5752	9.27594	-0.846931	-1.03111
KERN NATIONAL WILDLIFE REFUGE	29.5855	60.0606	1.80889	16.3478	1.33437	13.8964	-0.623765	-0.844095
KEY CAVE NATIONAL WILDLIFE REFUGE	46.136	79.1292	50.4725	16.6747	31.8166	24.7748	-0.0273386	-0.509954
KEY WEST NATIONAL WILDLIFE REFUGE	NaN	NaN	NaN	NaN	NaN	NaN	#VALUE!	#VALUE!
KILAUEA POINT NATIONAL WILDLIFE REFUGE	10.2833	22.2574	22.1941	18.0154	12.4239	10.5325	-0.085447	-0.155197
KINGMAN REEF NATIONAL WILDLIFE REFUGE	NaN	NaN	NaN	NaN	NaN	NaN	#VALUE!	#VALUE!
KIRWIN NATIONAL WILDLIFE REFUGE	77.2587	109.966	7.32648	3.23419	12.7737	6.55601	-1.02641	-0.743396
KLAMATH MARSH NATIONAL WILDLIFE REFUGE	108.254	149.835	55.5573	89.7226	79.9509	26.74	0.128384	0.503457
KODIAK NATIONAL WILDLIFE REFUGE	128.66	168.362	14.8613	11.5818	18.6867	7.9027	-1.10142	-1.09658
KOFA NATIONAL WILDLIFE REFUGE	24.8535	47.6706	7.29042	6.31116	9.39555	3.91859	-0.36227	-0.53808
KOOTENAI NATIONAL WILDLIFE REFUGE	112.645	146.224	29.9539	46.4214	34.2847	14.8438	-0.202703	-0.0515907
KOYUKUK NATIONAL WILDLIFE REFUGE	136.815	160.224	4.86577	1.40728	8.56329	0.866479	-0.585669	-0.805669
LACASSINE NATIONAL WILDLIFE REFUGE	23.4299	47.5728	39.9116	52.7493	21.3111	18.2945	-0.0811132	0.0770072
LACREEK NATIONAL WILDLIFE REFUGE	93.142	128.176	3.48822	8.51121	4.17152	15.1582	-1.21273	-0.520997
LAGUNA ATASCOSA NATIONAL WILDLIFE REFUGE	16.3697	33.5748	17.764	21.3586	27.8404	30.8592	-0.273131	-0.289273
LAGUNA CARTAGENA NATIONAL WILDLIFE REFUGE	7.23074	17.5201	9.54741	6.59999	13.6273	6.37854	-0.11325	-0.193267
LAKE ALICE NATIONAL WILDLIFE REFUGE	114.132	142.504	3.95104	16.3889	8.70655	13.8878	-0.671737	-0.500821
LAKE ANDES NATIONAL WILDLIFE REFUGE	95.9601	124.939	1.7657	2.87577	0.945718	5.48074	-0.98391	-0.64344
LAKE GEORGE NATIONAL WILDLIFE REFUGE	108.99	137.884	2.51735	16.8685	4.40547	12.1098	-0.705647	-0.428841
LAKE ILO NATIONAL WILDLIFE REFUGE	107.552	139.351	4.30946	15.6205	9.78181	17.3727	-1.01404	-0.451578
LAKE ISOM NATIONAL WILDLIFE REFUGE	58.7482	90.2648	32.9082	4.95671	11.861	9.54787	-0.261772	-0.566966
LAKE MASON NATIONAL WILDLIFE REFUGE	99.5601	137.669	11.6179	35.6242	14.5356	33.7997	-1.06558	-0.189111
LAKE NETTIE NATIONAL WILDLIFE REFUGE	109.764	139.284	3.59261	15.2621	7.63128	16.2975	-0.765297	-0.456036
LAKE OPHELIA NATIONAL WILDLIFE REFUGE	29.7352	57.2692	64.3342	62.3726	8.71698	19.8035	0.267845	0.284248
LAKE THIBADEAU NATIONAL WILDLIFE REFUGE	106.801	141.53	13.2624	42.261	18.9662	40.9171	-0.868618	-0.117801
LAKE WALES RIDGE NATIONAL WILDLIFE REFUGE	17.997	35.6211	33.5311	33.8547	35.1185	36.0894	-0.0570835	-0.102878
LAKE WOODRUFF NATIONAL WILDLIFE REFUGE	20.0546	40.136	36.606	46.3421	28.7713	21.5889	-0.0740093	-0.0490515
LAKE ZAHL NATIONAL WILDLIFE REFUGE	110.286	141.152	4.30946	16.5566	9.78181	16.2975	-0.859743	-0.407934
LAS VEGAS NATIONAL WILDLIFE REFUGE	82.4892	120.833	5.6144	1.7309	13.4878	1.83735	-0.994599	-0.795871
LEE METCALF NATIONAL WILDLIFE REFUGE	121.244	158.392	60.1962	79.2097	32.7115	30.0503	0.0702449	0.286784
LESLIE CANYON NATIONAL WILDLIFE REFUGE	35.5667	71.6241	5.52472	5.20109	9.60434	8.63347	-0.771926	-1.09563
LEWIS AND CLARK NATIONAL WILDLIFE REFUGE	49.1555	103.124	5.14953	18.0271	6.32823	17.0429	-1.97856	-1.36592
LITTLE GOOSE NATIONAL WILDLIFE REFUGE	111.618	139.613	1.08365	14.5452	0.233946	14.1469	-0.708936	-0.504637
LITTLE PEND OREILLE NATIONAL WILDLIFE REFUGE	107.478	140.232	34.4151	51.4297	49.8187	15.1129	-0.182303	-0.016367
LITTLE RIVER NATIONAL WILDLIFE REFUGE	40.0167	70.9133	50.3534	17.3936	45.1398	34.7175	-0.0215249	-0.450929
LITTLE SANDY NATIONAL WILDLIFE REFUGE	35.036	64.5325	48.4716	23.8176	38.3025	35.4895	-0.0181266	-0.341327
LOGAN CAVE NATIONAL WILDLIFE REFUGE	56.7451	88.9789	18.9317	5.70835	31.8049	12.7737	-0.554506	-0.772452
LONG LAKE NATIONAL WILDLIFE REFUGE	107.334	136.939	2.15892	16.8685	3.3302	12.1098	-0.803708	-0.413311
LOST TRAIL NATIONAL WILDLIFE REFUGE	117.541	152.687	30.8616	47.7423	31.0921	17.9904	-0.225868	-0.0347582
LOSTWOOD NATIONAL WILDLIFE REFUGE	112.368	142.475	4.66788	16.7126	10.8571	13.8878	-0.733403	-0.432431
LOWER HATCHIE NATIONAL WILDLIFE REFUGE	51.6121	84.5305	49.2908	11.7508	24.7865	15.8699	-0.0559373	-0.415965
LOWER KLAMATH NATIONAL WILDLIFE REFUGE	99.3395	142.366	35.448	90.4826	61.0013	25.5352	-0.230713	0.525334
LOWER RIO GRANDE VALLEY NATIONAL WILDLIFE REFUGE	17.0542	34.915	9.43131	17.2529	14.3543	26.9757	-0.362977	-0.353101
LOWER SUWANNEE NATIONAL WILDLIFE REFUGE	21.32	42.6502	53.8233	57.8988	26.9965	24.6228	0.0288706	0.0435011
MACKAY ISLAND NATIONAL WILDLIFE REFUGE	46.7467	84.4528	38.8495	17.9017	36.0978	40.5427	-0.160137	-0.44112
MALHEUR NATIONAL WILDLIFE REFUGE	105.594	144.035	52.5738	91.2426	73.1899	25.3012	0.0624582	0.428564
MANDALAY NATIONAL WILDLIFE REFUGE	21.9044	44.9455	35.5833	54.749	17.8261	12.5692	-0.0957016	0.122111
MARAIS DES CYGNES NATIONAL WILDLIFE REFUGE	71.8255	101.592	19.5157	1.8005	25.5118	2.25493	-0.492756	-0.741438
MARIN ISLANDS NATIONAL WILDLIFE REFUGE	29.3808	59.4387	1.08365	7.41284	0.233946	8.2135	-0.555909	-0.811656
MARTIN NATIONAL WILDLIFE REFUGE	58.4157	96.4171	18.8609	6.68967	33.7817	13.3583	-0.452924	-0.613626
MASHPEE NATIONAL WILDLIFE REFUGE	93.7259	129.878	3.0254	1.08365	5.72085	0.233946	-1.18735	-0.922237
MASON NECK NATIONAL WILDLIFE REFUGE	68.06	101.397	14.8994	3.45342	24.3069	3.64955	-0.554629	-0.734982
MASSASOIT NATIONAL WILDLIFE REFUGE	95.1786	130.484	2.70178	1.08365	4.74997	0.233946	-1.13537	-0.925807
MATHEWS BRAKE NATIONAL WILDLIFE REFUGE	40.4738	70.9785	67.7993	42.7805	18.3998	26.4241	0.45393	-0.0866228
MATLACHA PASS NATIONAL WILDLIFE REFUGE	13.781	28.457	50.2617	45.3695	27.6991	34.1911	0.00034579	-0.0141201
MATTAMUSKEET NATIONAL WILDLIFE REFUGE	41.906	77.251	51.531	21.3815	32.2845	43.4554	0.0119985	-0.379691
MAXWELL NATIONAL WILDLIFE REFUGE	86.2667	124.92	6.016	2.08933	13.4878	1.7078	-0.942592	-0.540154
MCFADDIN NATIONAL WILDLIFE REFUGE	20.7099	43.0528	22.3841	45.4777	37.6085	28.8026	-0.217521	-0.0831886
MCKAY CREEK NATIONAL WILDLIFE REFUGE	92.2112	131.461	27.1793	72.9153	21.6984	25.6638	-0.362625	0.227063
MCLEAN NATIONAL WILDLIFE REFUGE	109.076	139.677	3.23419	15.5857	6.55601	16.2975	-0.873437	-0.460476
MCNARY NATIONAL WILDLIFE REFUGE	79.6296	117.609	16.915	34.413	17.3727	39.876	-0.762974	-0.191829
MEDICINE LAKE NATIONAL WILDLIFE REFUGE	108.539	139.926	6.4252	19.1087	14.9242	21.5442	-0.924472	-0.355057
MERCED NATIONAL WILDLIFE REFUGE	33.3282	69.62	2.05453	15.7701	2.80823	11.9964	-0.784481	-0.825578
MEREDOSIA NATIONAL WILDLIFE REFUGE	80.8273	108.237	6.64443	1.08365	11.6984	0.233946	-0.799685	-1.00977
MERRITT ISLAND NATIONAL WILDLIFE REFUGE	15.3596	31.2704	49.2514	42.7792	28.5938	26.4592	0.0106703	-0.0421783
MICHIGAN ISLANDS NATIONAL WILDLIFE REFUGE	110.469	143.022	1.08365	4.49389	0.233946	5.24679	-1.19675	-0.668292
MIDDLE MISSISSIPPI RIVER NATIONAL WILDLIFE REFUGE	68.9395	99.204	15.0239	1.08365	30.834	0.233946	-0.534595	-0.79646
MIDWAY ATOLL NATIONAL WILDLIFE REFUGE	NaN	NaN	NaN	NaN	NaN	NaN	#VALUE!	#VALUE!
MILLE LACS NATIONAL WILDLIFE REFUGE	108.833	137.892	1.08365	9.11859	0.233946	18.15	-0.965807	-0.642085
MINGO NATIONAL WILDLIFE REFUGE	62.5058	93.7596	19.2889	2.87577	31.84	5.48074	-0.415412	-0.667731
MINIDOKA NATIONAL WILDLIFE REFUGE	103.385	139.017	17.9227	75.7562	19.9555	26.4007	-0.526311	0.241366
MINNESOTA VALLEY NATIONAL WILDLIFE REFUGE	103.96	130.779	1.40728	1.44208	0.866479	1.17966	-0.925828	-0.728836
MISSISQUOI NATIONAL WILDLIFE REFUGE	113.603	142.103	1.48526	5.12106	1.43877	6.6604	-0.868196	-0.610365
MISSISSIPPI SANDHILL CRANE NATIONAL WILDLIFE REFUGE	25.892	51.5225	62.3777	66.5048	12.9137	14.5163	0.184022	0.341006
MOAPA VALLEY NATIONAL WILDLIFE REFUGE	39.0095	74.4673	2.70178	12.5276	4.74997	10.4808	-0.999046	-0.97015
MODOC NATIONAL WILDLIFE REFUGE	102.3	141.767	44.7414	89.1101	71.716	26.6356	-0.057517	0.420541
MONOMOY NATIONAL WILDLIFE REFUGE	93.7259	129.878	3.0254	1.08365	5.72085	0.233946	-1.18735	-0.922237
MONTE VISTA NATIONAL WILDLIFE REFUGE	117.665	153.699	4.13547	3.74225	4.62042	5.5913	-0.568072	-0.622019
MONTEZUMA NATIONAL WILDLIFE REFUGE	103.552	133.688	1.08365	1.08365	0.233946	0.233946	-0.94086	-0.74456
MOODY NATIONAL WILDLIFE REFUGE	20.8644	43.204	23.6702	44.4024	34.2531	32.0284	-0.208825	-0.0898958
MOOSEHORN NATIONAL WILDLIFE REFUGE	115.293	147.314	1.08365	3.45342	0.233946	3.64955	-0.872016	-0.557455
MORGAN BRAKE NATIONAL WILDLIFE REFUGE	39.8974	70.486	67.7993	43.2169	18.3998	24.2484	0.426067	-0.0761218
MORTENSON LAKE NATIONAL WILDLIFE REFUGE	116.186	152.434	6.01395	9.16383	4.98769	14.3292	-0.563127	-0.425539
MOUNTAIN BOGS NATIONAL WILDLIFE REFUGE	69.9259	104.6	22.584	1.08365	6.49337	0.233946	-0.356633	-0.901235
MOUNTAIN LONGLEAF NATIONAL WILDLIFE REFUGE	41.7541	74.2713	60.119	28.1933	22.681	23.4062	0.164477	-0.299152
MULESHOE NATIONAL WILDLIFE REFUGE	48.0488	81.7642	10.4667	2.15892	17.9787	3.3302	-0.428518	-0.960042
MUSCATATUCK NATIONAL WILDLIFE REFUGE	77.6905	106.769	8.19296	1.08365	11.4165	0.233946	-0.689213	-1.06852
NANSEMOND NATIONAL WILDLIFE REFUGE	51.5228	88.1991	24.9381	10.8968	44.2274	25.9796	-0.314983	-0.483575
NANTUCKET NATIONAL WILDLIFE REFUGE	93.7259	129.878	3.0254	1.08365	5.72085	0.233946	-1.18735	-0.922237
NATIONAL BISON RANGE	113.691	149.492	27.3998	48.0227	31.3512	20.1661	-0.29054	-0.0328352
NATIONAL ELK REFUGE	133.474	170.326	80.9235	88.0513	20.0544	9.94885	0.296887	0.284432
NATIONAL KEY DEER REFUGE	12.0889	25.7278	60.4258	56.9661	24.1198	30.6469	0.0276919	0.0652243
NAVASSA ISLAND NATIONAL WILDLIFE REFUGE	5.41296	14.8981	15.2029	15.9546	15.8381	14.8672	-0.08469	-0.141195
NEAL SMITH NATIONAL WILDLIFE REFUGE	90.7996	117.64	3.23419	1.08365	6.55601	0.233946	-0.957207	-0.937635
NECEDAH NATIONAL WILDLIFE REFUGE	103.084	131.121	1.40728	1.08365	0.866479	0.233946	-1.09204	-0.684661
NECHES RIVER NATIONAL WILDLIFE REFUGE	31.6012	60.0085	47.0178	29.3339	34.6278	41.5838	-0.038538	-0.252058
NESTUCCA BAY NATIONAL WILDLIFE REFUGE	48.026	100.237	4.8259	17.9491	5.35735	19.2186	-1.71471	-1.17418
NINIGRET NATIONAL WILDLIFE REFUGE	97.1755	128.243	4.3199	1.08365	9.60434	0.233946	-0.792369	-0.792349
NOMANS LAND ISLAND NATIONAL WILDLIFE REFUGE	94.4212	129.556	3.0254	1.08365	5.72085	0.233946	-1.10785	-0.896235
NORTH PLATTE NATIONAL WILDLIFE REFUGE	92.5906	131.415	4.50228	15.0512	4.38648	16.1679	-1.1662	-0.415274
NORTHERN TALLGRASS PRAIRIE NATIONAL WILDLIFE REFUGE	104.7	131.756	1.08365	4.30946	0.233946	9.78181	-0.814053	-0.674187
NOWITNA NATIONAL WILDLIFE REFUGE	130.978	155.346	1.48526	1.40728	1.43877	0.866479	-0.892913	-0.912719
OAHU FOREST NATIONAL WILDLIFE REFUGE	10.1372	21.8818	19.7895	13.4436	8.12281	6.49048	-0.0655339	-0.138755
OCCOQUAN BAY NATIONAL WILDLIFE REFUGE	68.3795	101.467	15.9051	3.45342	26.2487	3.64955	-0.534683	-0.734774
OHIO RIVER ISLANDS NATIONAL WILDLIFE REFUGE	80.8897	111.126	20.9461	1.08365	18.3184	0.233946	-0.31162	-0.864054
OKEFENOKEE NATIONAL WILDLIFE REFUGE	26.6511	52.5644	64.135	68.7869	10.6328	23.2801	0.182913	0.315556
OPTIMA NATIONAL WILDLIFE REFUGE	62.7847	97.1187	12.556	1.08365	19.6865	0.233946	-0.590316	-0.916505
OREGON ISLANDS NATIONAL WILDLIFE REFUGE	37.3971	83.1446	2.77137	17.3883	2.67868	14.8672	-1.15716	-1.17986
OTTAWA NATIONAL WILDLIFE REFUGE	92.3375	122.437	3.16459	1.08365	4.17152	0.233946	-0.874409	-0.896697
OURAY NATIONAL WILDLIFE REFUGE	103.078	138.337	8.12336	57.1517	13.3583	35.4661	-0.736064	0.0547776
OVERFLOW NATIONAL WILDLIFE REFUGE	38.2973	68.6226	67.4757	49.0883	17.4289	20.4351	0.389863	0.00936728
OXBOW NATIONAL WILDLIFE REFUGE	103.127	131.261	2.05453	1.08365	2.80823	0.233946	-0.711561	-0.730896
OYSTER BAY NATIONAL WILDLIFE REFUGE	87.0822	120.02	4.10067	1.08365	5.5913	0.233946	-1.03438	-0.963274
OZARK CAVEFISH NATIONAL WILDLIFE REFUGE	61.8224	94.2961	17.4632	3.59261	32.7758	7.63128	-0.58099	-0.696609
OZARK PLATEAU NATIONAL WILDLIFE REFUGE	55.3218	87.471	20.9083	5.34993	36.6593	11.6984	-0.467077	-0.757714
PAHRANAGAT NATIONAL WILDLIFE REFUGE	69.7516	107.697	9.60023	10.8168	12.1535	18.2127	-1.3072	-0.841081
PALMYRA ATOLL NATIONAL WILDLIFE REFUGE	NaN	NaN	NaN	NaN	NaN	NaN	#VALUE!	#VALUE!
PANTHER SWAMP NATIONAL WILDLIFE REFUGE	36.4763	66.6962	66.1116	52.0937	15.4872	16.5867	0.374035	0.069525
PARKER RIVER NATIONAL WILDLIFE REFUGE	100.554	132.39	2.70178	1.08365	4.74997	0.233946	-0.934014	-0.877581
PASSAGE KEY NATIONAL WILDLIFE REFUGE	16.0667	32.2852	44.4222	35.5424	23.3949	36.8514	-0.0185152	-0.0811656
PATHFINDER NATIONAL WILDLIFE REFUGE	111.127	147.385	5.72512	28.0998	6.06296	40.2125	-0.723388	-0.248044
PATOKA RIVER NATIONAL WILDLIFE REFUGE	71.0065	100.996	13.3361	1.08365	27.9214	0.233946	-0.698786	-0.985897
PATUXENT RESEARCH REFUGE	73.8634	106.406	9.63709	1.40728	21.1253	0.866479	-0.683916	-0.793212
PEA ISLAND NATIONAL WILDLIFE REFUGE	38.5892	73.8128	58.5125	26.8862	27.5003	39.876	0.172832	-0.326053
PEARL HARBOR NATIONAL WILDLIFE REFUGE	10.0491	21.7554	17.3334	13.4436	9.45718	6.49048	-0.0665336	-0.138949
PEE DEE NATIONAL WILDLIFE REFUGE	46.9279	80.8552	51.1642	21.0726	32.5184	32.0739	0.0138864	-0.387683
PELICAN ISLAND NATIONAL WILDLIFE REFUGE	14.8664	30.1857	53.1329	44.1433	23.9795	28.401	0.0274683	-0.0272022
PETIT MANAN NATIONAL WILDLIFE REFUGE	109.46	142.801	1.40728	1.08365	0.866479	0.233946	-0.901892	-0.635514
PIEDMONT NATIONAL WILDLIFE REFUGE	37.8973	69.1035	65.4211	40.8588	14.7503	30.0386	0.302433	-0.062997
PIERCE NATIONAL WILDLIFE REFUGE	78.7984	123.927	17.4927	36.748	15.2222	44.7304	-0.838952	-0.140679
PILOT KNOB NATIONAL WILDLIFE REFUGE	66.5482	97.5982	14.053	1.08365	27.9214	0.233946	-0.587352	-0.765042
PINCKNEY ISLAND NATIONAL WILDLIFE REFUGE	29.8888	57.4501	66.7852	61.7107	16.692	28.2723	0.316016	0.194099
PINE ISLAND NATIONAL WILDLIFE REFUGE	13.3264	27.8194	46.6175	46.1727	29.3719	31.7815	-0.0110625	-0.0177207
PINELLAS NATIONAL WILDLIFE REFUGE	16.0667	32.2852	44.4222	35.5424	23.3949	36.8514	-0.0185152	-0.0811656
PIXLEY NATIONAL WILDLIFE REFUGE	30.9878	62.3587	3.82861	17.3535	5.72085	15.8381	-0.664528	-0.846457
PLUM TREE ISLAND NATIONAL WILDLIFE REFUGE	54.7644	91.8548	20.9619	7.33692	45.1632	15.3	-0.375462	-0.56062
POCOSIN LAKES NATIONAL WILDLIFE REFUGE	43.6088	79.2378	46.41	20.6995	35.162	42.4845	-0.0537971	-0.400171
POND CREEK NATIONAL WILDLIFE REFUGE	40.9123	72.3614	50.579	17.8732	38.8466	31.337	-0.0173776	-0.418745
POND ISLAND NATIONAL WILDLIFE REFUGE	105.293	139.315	1.40728	1.08365	0.866479	0.233946	-1.0073	-0.727328
PORT LOUISA NATIONAL WILDLIFE REFUGE	91.0695	117.637	2.51735	1.08365	4.40547	0.233946	-0.948022	-0.95379
PRESQUILE NATIONAL WILDLIFE REFUGE	58.4115	93.7714	17.0751	6.04242	23.6051	11.4165	-0.559598	-0.59726
PRIME HOOK NATIONAL WILDLIFE REFUGE	71.4242	105.43	14.0614	3.34903	27.6874	6.69172	-0.610275	-0.735006
PROTECTION ISLAND NATIONAL WILDLIFE REFUGE	53.6584	113.357	2.88415	17.7035	2.35933	16.0721	-2.51077	-1.29161
QUIVIRA NATIONAL WILDLIFE REFUGE	71.1542	102.254	14.2966	1.44208	21.1253	1.17966	-0.700367	-0.795615
RACHEL CARSON NATIONAL WILDLIFE REFUGE	105.609	136.751	1.7309	1.08365	1.83735	0.233946	-0.946591	-0.748168
RAPPAHANNOCK RIVER VALLEY NATIONAL WILDLIFE REFUGE	62.0054	97.2685	16.5955	5.39517	26.9856	9.47479	-0.517135	-0.663262
RED RIVER NATIONAL WILDLIFE REFUGE	32.8368	61.568	67.8425	57.7693	17.195	28.2372	0.335402	0.150713
RED ROCK LAKES NATIONAL WILDLIFE REFUGE	127.694	163.136	59.3053	81.4399	25.1846	12.398	0.0938971	0.218451
REELFOOT NATIONAL WILDLIFE REFUGE	58.7396	90.2697	32.9082	4.95671	11.861	9.54787	-0.261351	-0.566378
RICE LAKE NATIONAL WILDLIFE REFUGE	109.437	138.739	1.08365	9.80064	0.233946	19.2253	-0.965063	-0.633385
RIDGEFIELD NATIONAL WILDLIFE REFUGE	63.7343	113.333	10.4995	23.3443	13.5898	28.6934	-1.4928	-0.666563
ROANOKE RIVER NATIONAL WILDLIFE REFUGE	46.9357	82.3736	39.4452	17.9365	39.4783	39.5719	-0.135304	-0.42654
ROCK LAKE NATIONAL WILDLIFE REFUGE	114.214	142.665	3.59261	16.3889	7.63128	13.8878	-0.686549	-0.499377
ROCKY FLATS NATIONAL WILDLIFE REFUGE	117.253	154.326	4.17027	5.85799	5.24679	7.39733	-0.731344	-0.598385
ROCKY MOUNTAIN ARSENAL NATIONAL WILDLIFE REFUGE	100.085	139.256	1.40728	5.82319	0.866479	7.53305	-1.11371	-0.575257
RUBY LAKE NATIONAL WILDLIFE REFUGE	104.787	143.54	12.8365	37.2624	21.8622	40.379	-0.710003	-0.100133
RYDELL NATIONAL WILDLIFE REFUGE	111.285	139.338	1.08365	14.1005	0.233946	17.6318	-0.737397	-0.53179
SABINE NATIONAL WILDLIFE REFUGE	22.5309	46.0866	32.2531	48.7467	30.7294	20.2004	-0.152657	-0.000873105
SACHUEST POINT NATIONAL WILDLIFE REFUGE	96.7922	128.457	3.99627	1.08365	8.63347	0.233946	-0.836738	-0.807559
SACRAMENTO NATIONAL WILDLIFE REFUGE	41.9369	85.8182	1.08365	19.0064	0.233946	19.7216	-1.30822	-0.907726
SACRAMENTO RIVER NATIONAL WILDLIFE REFUGE	47.274	92.6009	1.08365	20.0121	0.233946	21.6634	-1.40118	-0.775463
SADDLE MOUNTAIN NATIONAL WILDLIFE REFUGE	78.2783	115.038	16.6262	31.3612	18.448	35.0216	-0.768782	-0.247016
SALINAS RIVER NATIONAL WILDLIFE REFUGE	30.065	63.2132	1.08365	16.059	0.233946	11.9546	-0.578354	-0.836115
SALT PLAINS NATIONAL WILDLIFE REFUGE	58.989	90.9502	18.5037	3.23419	33.7466	6.55601	-0.607126	-0.83678
SAM D. HAMILTON NOXUBEE NATIONAL WILDLIFE REFUGE	39.5341	70.9983	63.0166	38.6283	11.8376	22.2716	0.288859	-0.147871
SAN ANDRES NATIONAL WILDLIFE REFUGE	40.7952	76.0698	4.72151	4.79949	9.60434	8.63347	-0.812056	-1.15148
SAN BERNARD NATIONAL WILDLIFE REFUGE	21.7113	43.4992	29.5269	41.7271	41.3525	22.1109	-0.149297	-0.121504
SAN BERNARDINO NATIONAL WILDLIFE REFUGE	35.7752	71.7971	5.52472	5.20109	9.60434	8.63347	-0.768511	-1.10045
SAN DIEGO BAY NATIONAL WILDLIFE REFUGE	21.6055	42.6771	1.08365	1.44208	0.233946	1.17966	-0.531461	-0.886422
SAN DIEGO NATIONAL WILDLIFE REFUGE	23.8925	47.1972	1.08365	2.16731	0.233946	0.467891	-0.489971	-0.845998
SAN JOAQUIN RIVER NATIONAL WILDLIFE REFUGE	32.5579	66.995	2.05453	16.741	2.80823	12.9255	-0.678334	-0.780328
SAN JUAN ISLANDS NATIONAL WILDLIFE REFUGE	52.336	113.238	2.88415	17.3799	2.35933	15.3517	-2.58401	-1.33957
SAN LUIS NATIONAL WILDLIFE REFUGE	33.0714	68.7385	2.05453	16.0938	2.80823	11.9964	-0.746303	-0.807475
SAN PABLO BAY NATIONAL WILDLIFE REFUGE	31.3864	64.5732	1.40728	15.4117	0.866479	10.9211	-0.684599	-0.824738
SAND LAKE NATIONAL WILDLIFE REFUGE	105.74	133.408	2.84097	11.1614	4.17152	14.6049	-0.654518	-0.516903
SANDY POINT NATIONAL WILDLIFE REFUGE	NaN	NaN	NaN	NaN	NaN	NaN	#VALUE!	#VALUE!
SANTA ANA NATIONAL WILDLIFE REFUGE	17.3308	35.4512	7.57925	15.4008	12.4126	25.0339	-0.399538	-0.374159
SANTEE NATIONAL WILDLIFE REFUGE	36.9085	66.6728	67.1089	48.1957	17.6629	45.3386	0.407309	0.0249389
SAUTA CAVE NATIONAL WILDLIFE REFUGE	47.1987	81.3003	43.7882	17.0332	38.3086	24.7748	-0.152657	-0.466976
SAVANNAH NATIONAL WILDLIFE REFUGE	31.3733	59.4299	68.1925	61.7274	17.4289	27.8044	0.323988	0.191317
SEAL BEACH NATIONAL WILDLIFE REFUGE	22.0217	43.0236	2.73658	1.44208	3.64955	1.17966	-0.483728	-0.918498
SEAL ISLAND NATIONAL WILDLIFE REFUGE	110.187	142.133	1.40728	1.08365	0.866479	0.233946	-0.811297	-0.595885
SEATUCK NATIONAL WILDLIFE REFUGE	82.894	118.182	5.75359	1.08365	9.47479	0.233946	-1.13932	-1.04354
SEEDSKADEE NATIONAL WILDLIFE REFUGE	117.687	153.478	21.9245	71.8346	35.7818	14.5097	-0.280419	0.152857
SELAWIK NATIONAL WILDLIFE REFUGE	143.865	168.723	3.50499	1.40728	4.74997	0.866479	-0.572337	-0.88774
SENEY NATIONAL WILDLIFE REFUGE	116.617	148.95	1.08365	13.7072	0.233946	15.4813	-0.904667	-0.545962
SEQUOYAH NATIONAL WILDLIFE REFUGE	50.0631	81.901	27.5209	4.30946	27.8663	9.78181	-0.295808	-0.79512
SEVILLETA NATIONAL WILDLIFE REFUGE	69.8079	106.977	7.92929	2.05453	8.77296	2.80823	-1.02742	-1.03237
SHAWANGUNK GRASSLANDS NATIONAL WILDLIFE REFUGE	96.7345	125.423	5.24554	1.08365	8.4726	0.233946	-0.863397	-0.767759
SHELDON NATIONAL WILDLIFE REFUGE	101.649	140.818	41.4208	90.1158	74.3596	27.7108	-0.119591	0.410072
SHELL KEYS NATIONAL WILDLIFE REFUGE	20.0677	42.1339	27.0319	53.3152	28.4493	16.8702	-0.179576	0.0163104
SHELL LAKE NATIONAL WILDLIFE REFUGE	111.745	141.723	4.30946	16.3109	9.78181	15.0926	-0.750317	-0.44627
SHERBURNE NATIONAL WILDLIFE REFUGE	105.393	133.38	1.08365	3.95104	0.233946	8.70655	-1.00531	-0.702269
SHIAWASSEE NATIONAL WILDLIFE REFUGE	102.52	131.751	1.40728	1.08365	0.866479	0.233946	-1.10127	-0.743533
SILETZ BAY NATIONAL WILDLIFE REFUGE	41.0521	89.2059	3.095	16.5851	3.64955	17.2769	-1.38974	-1.2765
SILVIO O. CONTE NATIONAL FISH AND WILDLIFE REFUGE	107.28	136.112	1.08365	1.08365	0.233946	0.233946	-0.832104	-0.669691
SLADE NATIONAL WILDLIFE REFUGE	108.958	137.957	1.8005	16.8685	2.25493	12.1098	-0.729468	-0.431838
SONNY BONO SALTON SEA NATIONAL WILDLIFE REFUGE	25.3066	48.658	6.59999	4.22184	6.37854	2.59944	-0.391121	-0.61257
SQUAW CREEK NATIONAL WILDLIFE REFUGE	81.9206	109.665	10.6671	1.8005	15.9995	2.25493	-0.789594	-0.913164
ST. CATHERINE CREEK NATIONAL WILDLIFE REFUGE	30.813	58.5833	68.4432	64.2943	14.3334	16.189	0.371826	0.32748
ST. JOHNS NATIONAL WILDLIFE REFUGE	15.9349	32.3396	43.1511	40.3747	29.2202	27.174	-0.0159166	-0.0604029
ST. MARKS NATIONAL WILDLIFE REFUGE	24.8692	49.1264	61.4533	64.7508	15.4521	23.453	0.134146	0.202551
ST. VINCENT NATIONAL WILDLIFE REFUGE	18.8335	39.0966	22.5761	38.3663	24.4462	10.9859	-0.173916	-0.141803
STEIGERWALD LAKE NATIONAL WILDLIFE REFUGE	67.2021	115.245	11.9415	27.1562	14.5356	32.343	-1.28359	-0.507632
STEWART B. MCKINNEY NATIONAL WILDLIFE REFUGE	94.7197	125.081	3.99627	1.08365	8.63347	0.233946	-0.81642	-0.806569
STEWART LAKE NATIONAL WILDLIFE REFUGE	105.539	138.056	9.5898	21.3708	19.0957	13.3696	-0.843627	-0.324541
STILLWATER NATIONAL WILDLIFE REFUGE	76.678	115.59	17.5211	19.0961	21.1604	27.2196	-0.74484	-0.467602
STONE LAKES NATIONAL WILDLIFE REFUGE	32.8093	67.5426	2.37815	17.4579	3.7791	14.1469	-0.736632	-0.835276
STORM LAKE NATIONAL WILDLIFE REFUGE	108.424	135.617	1.44208	13.4964	1.17966	15.3517	-0.659662	-0.504267
STUMP LAKE NATIONAL WILDLIFE REFUGE	111.895	140.429	1.08365	14.8605	0.233946	17.5023	-0.721602	-0.499284
SULLYS HILL NATIONAL GAME PRESERVE	112.376	140.918	2.15892	14.8605	3.3302	17.5023	-0.71424	-0.492222
SUNBURST LAKE NATIONAL WILDLIFE REFUGE	106.267	136.306	2.15892	17.5506	3.3302	12.5534	-0.862547	-0.402682
SUNKHAZE MEADOWS NATIONAL WILDLIFE REFUGE	114.178	144.242	1.48526	1.8005	1.43877	2.25493	-0.753256	-0.520984
SUPAWNA MEADOWS NATIONAL WILDLIFE REFUGE	78.7556	110.396	8.66621	1.08365	18.2127	0.233946	-0.747115	-0.817147
SUSQUEHANNA NATIONAL WILDLIFE REFUGE	78.6098	109.924	8.01896	1.08365	16.2709	0.233946	-0.694523	-0.809639
SUTTER NATIONAL WILDLIFE REFUGE	38.2924	79.0811	1.08365	17.7119	0.233946	15.8381	-1.14365	-0.947577
SWAN LAKE NATIONAL WILDLIFE REFUGE	78.1088	106.43	12.8977	1.08365	20.1544	0.233946	-0.809967	-0.984217
SWAN RIVER NATIONAL WILDLIFE REFUGE	122.809	159.724	52.1343	72.1753	44.2026	36.3083	-0.000818867	0.18877
SWANQUARTER NATIONAL WILDLIFE REFUGE	42.8627	78.3332	47.8868	21.3815	33.9572	43.4554	-0.0338689	-0.395527
TALLAHATCHIE NATIONAL WILDLIFE REFUGE	40.891	71.9177	66.0684	37.3538	16.692	27.8278	0.369436	-0.154772
TAMARAC NATIONAL WILDLIFE REFUGE	110.748	139.042	1.08365	12.2916	0.233946	18.9662	-0.787024	-0.580113
TARGET ROCK NATIONAL WILDLIFE REFUGE	87.8183	120.423	3.74225	1.08365	5.5913	0.233946	-1.01227	-0.947089
TEN THOUSAND ISLANDS NATIONAL WILDLIFE REFUGE	13.4051	27.6948	64.0172	53.5675	23.9209	35.4661	0.0369917	0.0441242
TENNESSEE NATIONAL WILDLIFE REFUGE	55.2551	88.3558	43.4097	7.25688	28.8689	10.6231	-0.16677	-0.481993
TENSAS RIVER NATIONAL WILDLIFE REFUGE	34.2926	63.4736	67.8425	56.4748	17.195	24.3537	0.422772	0.174307
TETLIN NATIONAL WILDLIFE REFUGE	136.157	164.668	6.86873	1.40728	3.05739	0.866479	-0.834594	-1.12589
TEWAUKON NATIONAL WILDLIFE REFUGE	107.782	134.986	1.8005	11.8435	2.25493	14.7093	-0.658049	-0.531274
TEXAS POINT NATIONAL WILDLIFE REFUGE	19.9893	42.0139	20.1535	45.9057	36.5332	23.635	-0.244396	-0.0835913
THACHER ISLAND NATIONAL WILDLIFE REFUGE	99.1241	132.198	3.34903	1.08365	6.69172	0.233946	-1.00027	-0.938618
THEODORE ROOSEVELT NATIONAL WILDLIFE REFUGE	38.4905	68.8226	67.1172	49.1231	17.4289	19.4643	0.411326	-0.00700344
TIJUANA SLOUGH NATIONAL WILDLIFE REFUGE	21.4688	42.4002	1.40728	1.44208	0.866479	1.17966	-0.533658	-0.889657
TISHOMINGO NATIONAL WILDLIFE REFUGE	44.1806	75.1935	41.6021	6.89846	29.3017	9.54787	-0.135702	-0.654614
TOGIAK NATIONAL WILDLIFE REFUGE	143.692	178.121	5.10303	12.0383	4.00311	14.1303	-0.718543	-0.658406
TOPPENISH NATIONAL WILDLIFE REFUGE	88.7599	126.457	23.689	65.1054	22.2309	35.2507	-0.442815	0.15001
TREMPEALEAU NATIONAL WILDLIFE REFUGE	101.739	129.503	1.08365	1.08365	0.233946	0.233946	-1.1418	-0.742351
TRINITY RIVER NATIONAL WILDLIFE REFUGE	25.4856	50.8256	38.752	49.3591	35.1185	24.1883	-0.107765	-0.0218779
TRUSTOM POND NATIONAL WILDLIFE REFUGE	97.1667	128.283	4.3199	1.08365	9.60434	0.233946	-0.793912	-0.793548
TUALATIN RIVER NATIONAL WILDLIFE REFUGE	61.3195	111.529	10.4647	22.3734	12.5146	25.7808	-1.51249	-0.730274
TULE LAKE NATIONAL WILDLIFE REFUGE	98.6843	141.334	36.0952	90.4826	62.943	25.5352	-0.25526	0.536026
TURNBULL NATIONAL WILDLIFE REFUGE	95.564	132.306	19.2848	57.9412	20.5985	23.0341	-0.56607	0.042831
TWO PONDS NATIONAL WILDLIFE REFUGE	113.83	151.366	2.80617	5.17594	3.09626	6.32206	-0.813012	-0.595559
TWO RIVERS NATIONAL WILDLIFE REFUGE	75.7114	104.489	8.875	1.08365	12.3874	0.233946	-0.7201	-0.934487
TYBEE NATIONAL WILDLIFE REFUGE	30.2018	57.96	66.8284	63.8084	15.4872	29.7462	0.30274	0.207447
UL BEND NATIONAL WILDLIFE REFUGE	99.4861	134.774	10.8927	29.6417	15.7404	21.7127	-1.07882	-0.242226
UMATILLA NATIONAL WILDLIFE REFUGE	80.646	120.42	19.2584	47.9031	16.1679	53.5033	-0.75276	-0.0252216
UMBAGOG NATIONAL WILDLIFE REFUGE	116.208	145.879	1.48526	4.64147	1.43877	6.19251	-0.858068	-0.528382
UNION SLOUGH NATIONAL WILDLIFE REFUGE	99.917	126.602	1.40728	1.08365	0.866479	0.233946	-0.973222	-0.813415
UPPER KLAMATH NATIONAL WILDLIFE REFUGE	101.034	144.662	38.5346	90.4826	64.8848	25.5352	-0.162046	0.516164
UPPER MISSISSIPPI RIVER NATIONAL WILDLIFE AND FISH REFUGE	98.5511	125.682	1.40728	1.08365	0.866479	0.233946	-1.05508	-0.809372
UPPER OUACHITA NATIONAL WILDLIFE REFUGE	36.6016	66.5595	68.1229	52.2265	19.3707	22.8799	0.384456	0.0605749
UPPER SOURIS NATIONAL WILDLIFE REFUGE	112.091	141.465	4.30946	16.0305	9.78181	12.8125	-0.714844	-0.46422
VALENTINE NATIONAL WILDLIFE REFUGE	91.0889	125.958	2.84097	3.95104	4.17152	8.70655	-1.28526	-0.653687
VALLE DE ORO NATIONAL WILDLIFE REFUGE	74.7504	111.7	8.82218	2.05453	13.8613	2.80823	-0.990225	-0.915677
VIEQUES NATIONAL WILDLIFE REFUGE	6.72963	16.7759	9.1806	8.17493	13.8613	11.9195	-0.147979	-0.246964
WACCAMAW NATIONAL WILDLIFE REFUGE	32.752	61.9337	62.6066	43.1623	13.2764	45.7714	0.216513	-0.0470502
WALLKILL RIVER NATIONAL WILDLIFE REFUGE	95.3304	124.316	4.52869	1.08365	6.32206	0.233946	-0.913972	-0.801925
WALLOPS ISLAND NATIONAL WILDLIFE REFUGE	57.2438	96.4669	23.3632	8.63142	38.1682	19.1835	-0.388383	-0.584616
WAPACK NATIONAL WILDLIFE REFUGE	104.737	133.086	1.40728	1.08365	0.866479	0.233946	-0.788313	-0.713682
WAPANOCCA NATIONAL WILDLIFE REFUGE	51.3457	84.1721	45.479	9.0142	21.137	14.9242	-0.115953	-0.457086
WAPATO LAKE NATIONAL WILDLIFE REFUGE	55.9264	108.484	7.71005	19.6453	4.88946	21.8973	-1.7241	-0.953572
WAR HORSE NATIONAL WILDLIFE REFUGE	98.894	135.671	11.2943	33.0172	14.5356	26.0137	-1.08134	-0.212201
WASHITA NATIONAL WILDLIFE REFUGE	53.0875	86.1535	13.9466	3.59261	20.8913	7.63128	-0.4695	-0.840544
WASSAW NATIONAL WILDLIFE REFUGE	29.5046	57.2889	65.4211	66.8569	14.7503	24.6929	0.257193	0.2477
WATERCRESS DARTER NATIONAL WILDLIFE REFUGE	41.0086	72.5028	65.0627	34.3716	14.7503	21.0317	0.356616	-0.198053
WAUBAY NATIONAL WILDLIFE REFUGE	107.018	134.223	2.51735	10.3582	4.40547	15.6108	-0.655792	-0.562684
WERTHEIM NATIONAL WILDLIFE REFUGE	87.8686	121.983	5.36037	1.08365	10.4457	0.233946	-0.970686	-0.926077
WEST SISTER ISLAND NATIONAL WILDLIFE REFUGE	92.4728	122.401	2.80617	1.08365	3.09626	0.233946	-0.881761	-0.900524
WHEELER NATIONAL WILDLIFE REFUGE	46.763	80.4577	46.3919	18.082	35.665	25.5118	-0.118711	-0.478324
WHITE LAKE NATIONAL WILDLIFE REFUGE	105.677	138.073	8.87295	21.3708	16.9452	13.3696	-0.855031	-0.329876
WHITTLESEY CREEK NATIONAL WILDLIFE REFUGE	110.623	141.883	1.08365	7.6501	0.233946	12.7737	-1.11239	-0.659948
WICHITA MOUNTAINS WILDLIFE REFUGE	46.0785	78.109	25.694	4.95671	23.1372	9.54787	-0.302028	-0.710677
WILLAPA NATIONAL WILDLIFE REFUGE	42.5475	94.9833	5.57755	16.2266	5.11724	17.2769	-1.58879	-1.63773
WILLIAM L. FINLEY NATIONAL WILDLIFE REFUGE	50.1724	102.093	4.45909	19.6453	5.5913	21.8973	-1.63586	-0.92681
WILLOW LAKE NATIONAL WILDLIFE REFUGE	113.485	142.371	2.51735	15.3053	4.40547	14.0174	-0.735472	-0.488124
WOLF ISLAND NATIONAL WILDLIFE REFUGE	27.9667	55.6222	60.1123	67.9405	6.11755	24.459	0.186797	0.308476
YAZOO NATIONAL WILDLIFE REFUGE	38.4968	68.841	67.1172	48.7647	17.4289	19.4643	0.405339	-0.00235313
YUKON DELTA NATIONAL WILDLIFE REFUGE	145.234	176.242	6.03911	8.68093	6.58733	7.80208	-0.627307	-0.766313
YUKON FLATS NATIONAL WILDLIFE REFUGE	133.444	156.263	1.08365	1.08365	0.233946	0.233946	-0.694891	-0.855834

## Sheet: Each moving window
	FLI (10 Year)	FLI (20 Year)	FLI (30 Year)	FBI (10 Year)	FBI (20 Year)	FBI (30 Year)	FLI10 (%)	FLI20 (%)	FLI30 (%)	FBI10 (%)	FBI20 (%)	FBI30 (%)
AGASSIZ NATIONAL WILDLIFE REFUGE	111.193	115.323	114.807	142.244	143.201	142.075	0.970874	9.67742	1.20482	14.5631	24.7312	9.63855
ALAMOSA NATIONAL WILDLIFE REFUGE	111.118	112.344	112.662	148.358	148.811	149.149	1.94175	4.30107	1.20482	6.79612	6.45161	1.20482
ALASKA MARITIME NATIONAL WILDLIFE REFUGE	142.342	142.113	143.01	182.34	181.959	183.004	16.5049	9.67742	9.63855	19.1011	33.3333	33.3333
ALASKA PENINSULA NATIONAL WILDLIFE REFUGE	139.346	139.296	140.684	179.881	178.776	179.991	15.534	8.60215	12.0482	24.2718	8.60215	12.0482
ALLIGATOR RIVER NATIONAL WILDLIFE REFUGE	42.94	40.3277	40.1173	78.5022	76.1043	75.8598	66.9903	56.9892	37.3494	45.6311	18.2796	3.61446
AMAGANSETT NATIONAL WILDLIFE REFUGE	90.1589	89.5755	89.4553	123.001	123.523	124.367	13.5922	2.15054	1.20482	0.970874	1.07527	1.20482
ANAHO ISLAND NATIONAL WILDLIFE REFUGE	86.0561	84.9215	84.1532	128.924	127.828	125.554	24.2718	19.3548	3.61446	73.7864	64.5161	16.8675
ANAHUAC NATIONAL WILDLIFE REFUGE	20.6333	20.1667	21.6556	43.6667	42.3833	43.3889	28.1553	4.30107	38.5542	62.1359	30.1075	40.9639
ANKENY NATIONAL WILDLIFE REFUGE	56.3487	57.2111	57.1488	109.643	108.937	106.556	9.70874	9.67742	2.40964	33.9806	25.8065	7.22892
ANTIOCH DUNES NATIONAL WILDLIFE REFUGE	31.8797	32.1665	32.5909	66.1959	66.3126	65.7365	3.88349	1.07527	1.20482	19.4175	20.4301	8.43374
ARANSAS NATIONAL WILDLIFE REFUGE	19.4659	19.0405	20.6572	40.8977	39.6775	41.0199	15.534	2.15054	10.8434	36.8932	6.45161	19.2771
ARAPAHO NATIONAL WILDLIFE REFUGE	125.627	126.72	126.589	162.621	162.65	162.587	11.6505	15.0538	9.63855	28.1553	10.7527	2.40964
ARCHIE CARR NATIONAL WILDLIFE REFUGE	15.2	14.6404	14.7292	30.7035	29.8395	30.093	66.0194	41.9355	48.1928	63.1068	36.5591	34.9398
ARCTIC NATIONAL WILDLIFE REFUGE	153.418	153.855	154.606	181.395	182.336	182.682	3.88349	1.07527	1.20482	3.88349	3.22581	1.96078
ARDOCH NATIONAL WILDLIFE REFUGE	109.971	114.21	113.888	140.209	141.169	140.434	0.970874	6.45161	1.20482	13.5922	22.5806	10.8434
AROOSTOOK NATIONAL WILDLIFE REFUGE	122.737	124.165	123.78	151.753	152.275	151.881	4.85437	3.22581	1.20482	11.6505	20.4301	2.40964
ARROWWOOD NATIONAL WILDLIFE REFUGE	107.731	112.255	111.753	138.525	139.878	139.052	0.970874	1.07527	1.20482	12.6214	24.7312	7.22892
ARTHUR R. MARSHALL LOXAHATCHEE NATIONAL WILDLIFE REFUGE	14.8	14.4167	14.4444	30.0667	29.3	29.3667	68.932	56.9892	49.3976	64.0777	38.7097	32.5301
ASH MEADOWS NATIONAL WILDLIFE REFUGE	39.3383	39.9103	41.5086	75.2886	74.4896	74.5908	5.82524	1.07527	3.61446	22.3301	17.2043	8.43374
ASSABET RIVER NATIONAL WILDLIFE REFUGE	102.667	103.3	103.411	130.2	131.217	132.367	3.88349	1.07527	1.20482	0.970874	1.07527	1.20482
ATCHAFALAYA NATIONAL WILDLIFE REFUGE	27.1765	26.0243	27.3015	54.3466	52.6093	53.0786	63.1068	45.1613	53.0121	69.9029	58.0645	53.0121
ATTWATER PRAIRIE CHICKEN NATIONAL WILDLIFE REFUGE	24.2545	23.3531	24.9769	48.2767	47.1635	48.1054	42.7184	4.30107	44.5783	51.4563	30.1075	39.759
AUDUBON NATIONAL WILDLIFE REFUGE	107.199	111.287	110.531	138.725	140.061	139.275	0.970874	7.52688	1.20482	12.6214	24.7312	8.43374
BACA NATIONAL WILDLIFE REFUGE	113.608	114.888	115.249	150.641	151.117	151.526	3.88349	4.30107	1.20482	6.79612	6.45161	1.20482
BACK BAY NATIONAL WILDLIFE REFUGE	48.7815	46.0137	45.7757	85.5083	84.1448	84.1482	60.1942	32.2581	24.0964	41.7476	10.7527	1.20482
BAKER ISLAND NATIONAL WILDLIFE REFUGE	NaN	NaN	NaN	NaN	NaN	NaN	NaN	NaN	NaN	NaN	NaN	NaN
BALCONES CANYONLANDS NATIONAL WILDLIFE REFUGE	29.1914	28.3838	29.4185	57.2292	56.1009	56.4471	36.8932	6.45161	21.6867	40.7767	17.2043	8.43374
BALD KNOB NATIONAL WILDLIFE REFUGE	51.5388	50.6038	50.2929	82.8898	84.1776	83.6231	55.3398	40.8602	28.9157	4.85437	15.0538	1.20482
BAMFORTH NATIONAL WILDLIFE REFUGE	113.991	115.564	115.392	150.931	151.596	151.092	4.85437	8.60215	2.40964	15.534	12.9032	1.20482
BANDON MARSH NATIONAL WILDLIFE REFUGE	30.5943	31.5897	31.8807	72.7556	73.4648	72.7778	0.970874	2.15054	1.20482	16.5049	20.4301	8.43374
BANKS LAKE NATIONAL WILDLIFE REFUGE	28.8178	27.9963	28.0437	57.291	54.5616	54.1316	76.699	63.4409	59.0361	86.4078	64.5161	61.4458
BASKETT SLOUGH NATIONAL WILDLIFE REFUGE	50.6676	51.5211	52.2261	105.409	104.665	102.384	7.76699	5.37634	1.20482	28.1553	22.5806	7.22892
BAYOU COCODRIE NATIONAL WILDLIFE REFUGE	31.4333	29.9833	31.0222	60.0667	57.7167	57.9667	76.699	62.3656	66.2651	72.8155	63.4409	56.6265
BAYOU SAUVAGE NATIONAL WILDLIFE REFUGE	24.0302	23.5965	24.5773	49.3174	48.189	48.5862	59.2233	47.3118	48.1928	66.9903	55.914	53.0121
BAYOU TECHE NATIONAL WILDLIFE REFUGE	20.006	19.9974	21.5354	43.0139	42.203	43.3211	25.2427	19.3548	44.5783	63.1068	46.2366	50.6024
BEAR BUTTE NATIONAL WILDLIFE REFUGE	98.2667	100.15	100.667	135.8	137.533	136.778	1.94175	3.22581	1.20482	19.4175	41.9355	21.6867
BEAR LAKE NATIONAL WILDLIFE REFUGE	119.513	120.424	119.331	156.048	155.395	154.165	33.0097	49.4624	12.0482	88.3495	88.172	75.9036
BEAR RIVER MIGRATORY BIRD REFUGE	99.1649	98.221	97.8379	134.583	134.48	132.908	26.2136	19.3548	8.43374	72.8155	63.4409	33.7349
BEAR VALLEY NATIONAL WILDLIFE REFUGE	100.742	97.9816	96.4539	143.91	142.491	140.368	65.0485	23.6559	9.63855	100	98.9247	72.2892
BECHAROF NATIONAL WILDLIFE REFUGE	133.759	133.268	134.695	169.107	168.245	169.602	18.4466	6.45161	9.63855	17.4757	8.60215	8.43374
BENTON LAKE NATIONAL WILDLIFE REFUGE	102.475	104.286	102.933	142.919	142.856	141.5	9.70874	22.5806	6.0241	52.4272	46.2366	18.0723
BIG BOGGY NATIONAL WILDLIFE REFUGE	17.1872	17.002	18.5775	36.9577	35.9199	37.5322	18.4466	1.07527	37.3494	43.6893	4.30107	37.3494
BIG BRANCH MARSH NATIONAL WILDLIFE REFUGE	25.8321	25.0713	25.9649	52.4059	50.9355	51.1281	63.1068	49.4624	53.0121	72.8155	60.215	53.0121
BIG LAKE NATIONAL WILDLIFE REFUGE	54.8332	53.7971	53.6719	85.6766	87.1177	86.6825	51.4563	37.6344	33.7349	2.91262	10.7527	1.20482
BIG MUDDY NATIONAL FISH AND WILDLIFE REFUGE	74.8034	74.9054	74.3811	102.065	104.595	105.1	19.4175	13.9785	1.20482	0.970874	1.07527	1.20482
BIG OAKS NATIONAL WILDLIFE REFUGE	76.0989	76.3241	75.9602	103.888	106.245	107.293	23.301	11.828	1.20482	0.970874	1.07527	1.20482
BIG STONE NATIONAL WILDLIFE REFUGE	103.78	106.716	106.767	130.473	133.147	132.855	0.970874	1.07527	1.20482	0.970874	9.67742	2.40964
BILL WILLIAMS RIVER NATIONAL WILDLIFE REFUGE	28.9892	28.6729	29.3693	57.4119	56.7084	57.012	10.6796	2.15054	2.40964	16.5049	11.828	4.81928
BILLY FRANK JR. NISQUALLY NATIONAL WILDLIFE REFUGE	57.9889	59.052	59.2096	113.108	112.876	110.759	6.79612	8.60215	2.40964	27.1845	22.5806	8.43374
BITTER CREEK NATIONAL WILDLIFE REFUGE	28.0009	28.7532	29.1625	59.0689	59.3764	59.3187	0.970874	1.07527	1.20482	12.6214	15.0538	7.22892
BITTER LAKE NATIONAL WILDLIFE REFUGE	46.0333	45.6667	46.6444	79.9333	80.3333	81.5889	20.3883	6.45161	4.81928	4.85437	2.15054	2.40964
BLACK BAYOU LAKE NATIONAL WILDLIFE REFUGE	36.2101	33.4922	34.3328	65.7558	63.4973	63.5757	78.6408	64.5161	60.241	67.9612	55.914	44.5783
BLACK COULEE NATIONAL WILDLIFE REFUGE	104.831	106.633	105.122	139.492	139.643	138.394	11.6505	22.5806	3.61446	44.6602	39.785	16.8675
BLACKBEARD ISLAND NATIONAL WILDLIFE REFUGE	28	27.8333	28.0667	57.2667	54.9667	54.6333	63.1068	56.9892	60.241	83.4951	61.2903	59.0361
BLACKWATER NATIONAL WILDLIFE REFUGE	69.4379	69.4332	69.6062	103.59	103.591	104.108	27.1845	6.45161	2.40964	8.73786	1.07527	1.20482
BLOCK ISLAND NATIONAL WILDLIFE REFUGE	97.3667	96.7667	97.3667	127.5	128.117	129.233	10.6796	1.07527	1.20482	0.970874	1.07527	1.20482
BLUE RIDGE NATIONAL WILDLIFE REFUGE	65.5906	65.041	64.4502	104.273	103.096	101.817	22.3301	18.2796	3.61446	29.1262	20.4301	6.0241
BOGUE CHITTO NATIONAL WILDLIFE REFUGE	26.2167	25.3778	26.1666	52.9833	51.4472	51.5314	64.0777	51.6129	49.3976	72.8155	62.3656	53.0121
BOMBAY HOOK NATIONAL WILDLIFE REFUGE	77.9467	78.0611	78.0565	109.317	109.669	110.708	19.4175	5.37634	1.20482	1.94175	1.07527	1.20482
BON SECOUR NATIONAL WILDLIFE REFUGE	25.8732	25.0841	25.571	52.1924	50.5623	50.4612	70.8738	56.9892	59.0361	76.699	64.5161	60.241
BOND SWAMP NATIONAL WILDLIFE REFUGE	35.5141	34.22	34.2537	65.5805	63.2701	62.8007	77.6699	67.7419	60.241	70.8738	46.2366	39.759
BOSQUE DEL APACHE NATIONAL WILDLIFE REFUGE	57.627	56.4626	58.0962	94.1334	94.2187	95.7845	12.6214	1.07527	7.22892	3.88349	1.07527	1.20482
BOWDOIN NATIONAL WILDLIFE REFUGE	104.501	106.558	105.052	138.018	138.486	137.352	11.6505	23.6559	3.61446	36.8932	38.7097	16.8675
BOYER CHUTE NATIONAL WILDLIFE REFUGE	89.1114	89.9523	90.0567	114.713	118.035	118.606	7.76699	8.60215	1.20482	0.970874	1.07527	1.20482
BRAZORIA NATIONAL WILDLIFE REFUGE	21.4671	20.7656	22.187	43.548	42.3981	43.4365	40.7767	3.22581	44.5783	57.2816	34.4086	38.5542
BRETON NATIONAL WILDLIFE REFUGE	21.6949	21.7223	22.7239	45.1924	44.5107	45.1337	40.7767	40.8602	51.8072	64.0777	52.6882	53.0121
BROWNS PARK NATIONAL WILDLIFE REFUGE	104.516	105.145	105.262	140.77	140.799	139.816	10.6796	8.60215	2.40964	64.0777	65.5914	37.3494
BUCK ISLAND NATIONAL WILDLIFE REFUGE	6.8	6.63333	6.75556	16.8	16.6833	16.8444	17.4757	6.45161	3.61446	15.534	5.37634	3.61446
BUENOS AIRES NATIONAL WILDLIFE REFUGE	28.7744	28.1755	28.8172	58.2258	57.4294	57.6899	13.5922	3.22581	1.20482	21.3592	16.129	10.8434
BUFFALO LAKE NATIONAL WILDLIFE REFUGE	71.3727	73.2212	73.0207	103.653	105.187	105.47	2.91262	7.52688	1.20482	0.970874	4.30107	1.20482
CABEZA PRIETA NATIONAL WILDLIFE REFUGE	23.8291	23.6472	24.0549	45.5975	45.4789	45.8691	11.6505	2.15054	13.253	11.6505	5.37634	8.43374
CABO ROJO NATIONAL WILDLIFE REFUGE	7.14901	7.04438	7.11259	17.2851	17.2684	17.3625	18.4466	5.37634	4.81928	11.6505	4.30107	4.81928
CACHE RIVER NATIONAL WILDLIFE REFUGE	50.1166	48.825	48.4807	81.151	81.8977	81.4695	64.0777	48.3871	38.5542	17.4757	15.0538	1.20482
CADDO LAKE NATIONAL WILDLIFE REFUGE	36.6402	34.2377	34.8228	65.8863	64.2543	64.131	78.6408	59.1398	60.241	61.1651	39.785	22.8916
CAHABA RIVER NATIONAL WILDLIFE REFUGE	40.0531	38.4149	38.685	70.6816	69.3866	69.3567	72.8155	62.3656	60.241	47.5728	40.8602	22.8916
CALOOSAHATCHEE NATIONAL WILDLIFE REFUGE	15.9534	15.3554	15.2468	31.4228	30.6588	30.6006	76.699	63.4409	49.3976	65.0485	43.0108	28.9157
CAMAS NATIONAL WILDLIFE REFUGE	117.301	118.046	116.645	152.711	152.369	150.912	33.9806	44.086	7.22892	76.699	79.5699	45.7831
CAMERON PRAIRIE NATIONAL WILDLIFE REFUGE	21.8538	21.5771	23.1452	46.0544	44.8432	45.8445	33.0097	17.2043	45.7831	62.1359	43.0108	42.1687
CANAAN VALLEY NATIONAL WILDLIFE REFUGE	83.9225	85.8598	85.8516	114.892	116.933	118.078	5.82524	7.52688	1.20482	0.970874	1.07527	1.20482
CANFIELD LAKE NATIONAL WILDLIFE REFUGE	107.044	111.264	110.511	138.237	139.555	138.75	0.970874	8.60215	1.20482	12.6214	25.8065	9.63855
CAPE MAY NATIONAL WILDLIFE REFUGE	76.4007	75.98	75.6425	109.694	109.926	110.891	30.0971	9.67742	1.20482	2.91262	1.07527	1.20482
CAPE MEARES NATIONAL WILDLIFE REFUGE	51	51.65	52.7	107.367	106.667	104.4	9.70874	4.30107	4.81928	27.1845	22.5806	7.22892
CAPE ROMAIN NATIONAL WILDLIFE REFUGE	29.1031	28.952	29.3041	57.2938	55.78	55.823	58.2524	54.8387	51.8072	63.1068	43.0108	27.7108
CAROLINA SANDHILLS NATIONAL WILDLIFE REFUGE	44.3549	42.1811	41.7518	76.0863	74.4039	73.8355	78.6408	64.5161	46.9879	52.4272	34.4086	10.8434
CASTLE ROCK NATIONAL WILDLIFE REFUGE	32.0962	32.8048	33.0156	68.4841	68.5435	68.3194	0.970874	3.22581	6.0241	20.3883	18.2796	9.63855
CAT ISLAND NATIONAL WILDLIFE REFUGE	27.5818	26.4026	27.6521	54.8911	53.0978	53.5434	66.0194	46.2366	56.6265	69.9029	58.0645	53.0121
CATAHOULA NATIONAL WILDLIFE REFUGE	31.3836	29.7429	30.9006	60.1164	57.6752	57.9832	76.699	61.2903	65.0602	72.8155	62.3656	51.8072
CEDAR ISLAND NATIONAL WILDLIFE REFUGE	38.5729	36.3777	36.2996	72.2686	69.6444	69.1541	67.9612	56.9892	38.5542	59.2233	27.957	9.63855
CEDAR KEYS NATIONAL WILDLIFE REFUGE	21.5732	20.9478	21.192	43.3284	41.8119	42.1686	65.0485	39.785	50.6024	71.8447	52.6882	45.7831
CEDAR POINT NATIONAL WILDLIFE REFUGE	91.6791	93.5251	93.0098	120.302	122.782	123.457	1.94175	3.22581	1.20482	0.970874	1.07527	1.20482
CHARLES M. RUSSELL NATIONAL WILDLIFE REFUGE	100.324	101.887	101.049	135.212	136.149	135.196	9.70874	19.3548	2.40964	26.2136	38.7097	16.8675
CHASE LAKE NATIONAL WILDLIFE REFUGE	107.034	111.56	111.072	138.04	139.438	138.691	0.970874	2.15054	1.20482	12.6214	24.7312	10.8434
CHASSAHOWITZKA NATIONAL WILDLIFE REFUGE	19.0758	18.3502	18.7669	38.2062	37.1249	37.5917	46.6019	10.7527	18.0723	53.3981	21.5054	26.506
CHAUTAUQUA NATIONAL WILDLIFE REFUGE	86.7585	88.6534	87.7846	111.715	115.156	115.805	1.94175	12.9032	1.20482	0.970874	1.07527	1.20482
CHERRY VALLEY NATIONAL WILDLIFE REFUGE	90.1154	91.0213	91.0981	118.701	119.946	120.898	0.970874	1.07527	1.20482	0.970874	1.07527	1.20482
CHICKASAW NATIONAL WILDLIFE REFUGE	54.0148	52.8816	52.6664	85.0919	86.3373	85.9452	57.2816	45.1613	37.3494	10.6796	15.0538	1.20482
CHINCOTEAGUE NATIONAL WILDLIFE REFUGE	57.7701	55.5465	55.6609	96.2675	95.5913	95.8291	48.5437	13.9785	9.63855	22.3301	4.30107	1.20482
CHOCTAW NATIONAL WILDLIFE REFUGE	32.7864	31.3571	32.2031	62.2067	60.1128	60.1828	72.8155	59.1398	62.6506	69.9029	52.6882	50.6024
CIBOLA NATIONAL WILDLIFE REFUGE	24.7269	24.4174	24.7247	46.7639	46.6788	47.1531	14.5631	3.22581	8.43374	8.73786	3.22581	3.61446
CLARENCE CANNON NATIONAL WILDLIFE REFUGE	78.5167	79.155	78.9019	104.713	107.374	108.122	7.76699	11.828	1.20482	0.970874	1.07527	1.20482
CLARKS RIVER NATIONAL WILDLIFE REFUGE	61.6424	59.6698	60.1099	91.4468	92.6846	92.6472	45.6311	25.8065	15.6626	1.94175	7.52688	1.20482
CLEAR LAKE NATIONAL WILDLIFE REFUGE	102.685	99.297	97.9648	143.416	141.961	139.868	75.7282	23.6559	10.8434	99.0291	98.9247	73.494
COACHELLA VALLEY NATIONAL WILDLIFE REFUGE	28.0661	28.2644	28.7101	56.9679	56.6217	56.6511	5.82524	1.07527	2.40964	22.3301	19.3548	12.0482
COKEVILLE MEADOWS NATIONAL WILDLIFE REFUGE	120.383	121.157	119.978	156.938	156.505	155.283	36.8932	51.6129	12.0482	81.5534	88.172	73.494
COLD SPRINGS NATIONAL WILDLIFE REFUGE	83.7355	84.1456	82.3995	124.049	123.635	121.385	23.301	26.8817	10.8434	70.8738	65.5914	18.0723
COLDWATER RIVER NATIONAL WILDLIFE REFUGE	44.8792	42.5333	42.5957	75.5419	74.7126	74.6984	76.699	63.4409	53.0121	39.8058	22.5806	9.63855
COLUMBIA NATIONAL WILDLIFE REFUGE	82.741	83.9901	82.2616	119.51	119.629	117.416	17.4757	31.1828	10.8434	54.3689	52.6882	10.8434
COLUSA NATIONAL WILDLIFE REFUGE	38.787	40.2216	41.033	82.9988	82.307	81.4518	0.970874	1.07527	1.20482	27.1845	20.4301	8.43374
CONBOY LAKE NATIONAL WILDLIFE REFUGE	101.496	101.185	98.8783	141.796	140.736	139.104	59.2233	44.086	13.253	86.4078	74.1936	62.6506
CONSCIENCE POINT NATIONAL WILDLIFE REFUGE	87.9557	87.3516	87.0677	121.842	122.323	123.132	15.534	4.30107	1.20482	0.970874	1.07527	1.20482
COPALIS NATIONAL WILDLIFE REFUGE	46.8486	48.0477	48.357	105.014	105.201	103.358	4.85437	7.52688	1.20482	21.3592	19.3548	4.81928
CRAB ORCHARD NATIONAL WILDLIFE REFUGE	66.8922	65.0273	65.2692	95.2151	96.741	97.1351	40.7767	20.4301	9.63855	0.970874	3.22581	1.20482
CRANE MEADOWS NATIONAL WILDLIFE REFUGE	104.404	107.926	108.454	133.757	135.881	135.409	0.970874	1.07527	1.20482	4.85437	15.0538	1.20482
CREEDMAN COULEE NATIONAL WILDLIFE REFUGE	108.114	109.56	108.051	143.445	143.037	141.69	13.5922	22.5806	3.61446	59.2233	49.4624	21.6867
CRESCENT LAKE NATIONAL WILDLIFE REFUGE	88.952	89.9126	90.5351	125.16	127.22	127.01	4.85437	5.37634	1.20482	2.91262	15.0538	7.22892
CROCODILE LAKE NATIONAL WILDLIFE REFUGE	13.0333	12.7333	12.5556	27.1333	26.6	26.4333	66.9903	46.2366	27.7108	67.9612	49.4624	33.7349
CROSS CREEKS NATIONAL WILDLIFE REFUGE	58.9472	57.0998	57.5772	90.213	91.3335	91.0578	61.1651	36.5591	34.9398	7.76699	13.9785	1.20482
CROSS ISLAND NATIONAL WILDLIFE REFUGE	113.374	114.189	115.118	147.716	148.325	148.346	0.970874	1.07527	1.20482	2.91262	2.15054	1.20482
CRYSTAL RIVER NATIONAL WILDLIFE REFUGE	19.8677	19.1774	19.5191	39.7358	38.5134	38.9062	52.4272	20.4301	28.9157	61.1651	29.0323	34.9398
CULEBRA NATIONAL WILDLIFE REFUGE	6.8	6.63333	6.75556	16.8	16.6833	16.8444	17.4757	6.45161	3.61446	15.534	5.37634	3.61446
CURRITUCK NATIONAL WILDLIFE REFUGE	47.7816	45.0228	44.7186	84.8242	83.2968	83.2232	60.1942	38.7097	24.0964	40.7767	12.9032	2.40964
CYPRESS CREEK NATIONAL WILDLIFE REFUGE	65.6219	63.7849	64.0694	94.164	95.6946	95.9506	40.7767	22.5806	10.8434	0.970874	5.37634	1.20482
DAHOMEY NATIONAL WILDLIFE REFUGE	42.1996	39.371	39.6966	71.8627	70.6011	70.6355	77.6699	64.5161	60.241	55.3398	46.2366	28.9157
DALE BUMPERS WHITE RIVER NATIONAL WILDLIFE REFUGE	45.9635	43.814	43.663	76.3657	75.8719	75.7287	79.6116	62.3656	56.6265	39.8058	23.6559	8.43374
D 'ARBONNE NATIONAL WILDLIFE REFUGE	36.0954	33.454	34.2755	65.7845	63.6072	63.6203	78.6408	64.5161	61.4458	68.932	55.914	43.3735
DEEP FORK NATIONAL WILDLIFE REFUGE	49.6879	50.0558	49.547	80.2838	82.0692	81.7692	29.1262	34.4086	3.61446	1.94175	10.7527	1.20482
DEER FLAT NATIONAL WILDLIFE REFUGE	98.6426	97.1663	95.65	135.388	134.361	132.502	59.2233	27.957	15.6626	97.0874	100	67.4699
DELEVAN NATIONAL WILDLIFE REFUGE	40.3992	42.1596	43.0942	86.7235	85.834	84.9743	0.970874	1.07527	1.20482	28.1553	20.4301	8.43374
DELTA NATIONAL WILDLIFE REFUGE	19.2667	19.7	20.9667	41.2	40.95	41.9667	18.4466	19.3548	45.7831	55.3398	47.3118	50.6024
DES LACS NATIONAL WILDLIFE REFUGE	110.178	114.421	113.54	142.277	143.231	142.345	0.970874	9.67742	1.20482	14.5631	24.7312	9.63855
DESECHEO NATIONAL WILDLIFE REFUGE	7.03333	6.93333	7	17.1	17.0833	17.1667	19.4175	5.37634	4.81928	14.5631	5.37634	4.81928
DESERT NATIONAL WILDLIFE RANGE	53.4412	53.8747	55.0557	90.8707	90.3183	90.5657	6.79612	1.07527	2.40964	17.4757	7.52688	2.40964
DESOTO NATIONAL WILDLIFE REFUGE	89.0258	89.8445	89.9621	114.648	117.975	118.551	7.76699	8.60215	1.20482	0.970874	1.07527	1.20482
DETROIT RIVER INTERNATIONAL WILDLIFE REFUGE	94.0545	95.8584	96.103	122.873	125.277	125.94	1.94175	1.07527	1.20482	0.970874	1.07527	1.20482
DON EDWARDS SAN FRANCISCO BAY NATIONAL WILDLIFE REFUGE	28.4469	28.8921	29.2301	57.48	57.9366	57.9843	0.970874	1.07527	1.20482	3.88349	9.67742	1.20482
DRIFTLESS AREA NATIONAL WILDLIFE REFUGE	96.4451	98.6817	99.5308	123.203	126.142	126.599	1.94175	1.07527	1.20482	0.970874	1.07527	1.20482
DUNGENESS NATIONAL WILDLIFE REFUGE	55.094	56.5058	56.6982	116.398	116.441	114.24	3.88349	6.45161	2.40964	23.301	22.5806	7.22892
EASTERN NECK NATIONAL WILDLIFE REFUGE	72.9323	73.1689	73.336	105.731	105.948	106.63	22.3301	6.45161	1.20482	2.91262	1.07527	1.20482
EASTERN SHORE OF VIRGINIA NATIONAL WILDLIFE REFUGE	53.7022	51.0551	51.012	91.5705	90.8464	91.0025	56.3107	20.4301	8.43374	26.2136	6.45161	1.20482
EDWIN B. FORSYTHE NATIONAL WILDLIFE REFUGE	79.235	78.7834	78.4288	112.183	112.6	113.625	23.301	8.60215	1.20482	0.970874	1.07527	1.20482
EGMONT KEY NATIONAL WILDLIFE REFUGE	16.3	15.7667	16.1333	32.7333	31.8667	32.2556	52.4272	29.0323	51.8072	57.2816	20.4301	28.9157
ELIZABETH ALEXANDRA MORTON NATIONAL WILDLIFE REFUGE	90.1285	89.5734	89.3883	122.744	123.281	124.068	12.6214	2.15054	1.20482	0.970874	1.07527	1.20482
ELLICOTT SLOUGH NATIONAL WILDLIFE REFUGE	30.1308	30.5381	30.8321	63.2302	63.4487	63.0675	0.970874	1.07527	1.20482	18.4466	19.3548	8.43374
EMIQUON NATIONAL WILDLIFE REFUGE	84.9349	86.7168	85.4777	109.657	113.049	113.691	8.73786	17.2043	1.20482	0.970874	1.07527	1.20482
ERIE NATIONAL WILDLIFE REFUGE	94.9604	96.6363	96.7801	125.584	127.669	128.268	1.94175	1.07527	1.20482	0.970874	1.07527	1.20482
ERNEST F. HOLLINGS ACE BASIN NATIONAL WILDLIFE REFUGE	30.6641	29.3374	29.4977	59.23	56.5451	56.3604	75.7282	65.5914	59.0361	77.6699	58.0645	48.1928
EUFAULA NATIONAL WILDLIFE REFUGE	33.8161	32.9897	32.8883	63.99	61.7669	61.2679	74.7573	67.7419	61.4458	71.8447	52.6882	44.5783
EVERGLADES HEADWATERS NATIONAL WILDLIFE REFUGE AND CONSERVATION AREA	17.595	16.8993	17.1832	34.7497	33.8814	34.2455	57.2816	22.5806	33.7349	55.3398	22.5806	31.3253
FALLON NATIONAL WILDLIFE REFUGE	78.8341	76.9618	76.3975	117.832	116.54	115.285	27.1845	19.3548	6.0241	35.9223	21.5054	6.0241
FARALLON NATIONAL WILDLIFE REFUGE	26.4019	26.9365	27.2017	52.4176	53.1772	53.5601	0.970874	1.07527	1.20482	0.970874	1.07527	1.20482
FEATHERSTONE NATIONAL WILDLIFE REFUGE	68.6021	68.3844	68.4058	101.132	101.479	101.844	31.068	11.828	4.81928	4.85437	4.30107	1.20482
FELSENTHAL NATIONAL WILDLIFE REFUGE	40.7172	37.98	38.4259	70.4504	68.8647	68.9142	78.6408	65.5914	60.241	60.1942	46.2366	36.1446
FERN CAVE NATIONAL WILDLIFE REFUGE	48.6417	46.3565	46.1735	81.0463	81.1317	80.8711	66.0194	39.785	27.7108	27.1845	21.5054	3.61446
FISH SPRINGS NATIONAL WILDLIFE REFUGE	90.6282	87.7699	88.0262	127.531	127.087	125.656	31.068	16.129	4.81928	67.9612	54.8387	13.253
FISHERMAN ISLAND NATIONAL WILDLIFE REFUGE	53.1854	50.5303	50.4638	90.9158	90.125	90.2643	56.3107	23.6559	10.8434	27.1845	6.45161	1.20482
FLATTERY ROCKS NATIONAL WILDLIFE REFUGE	56.1254	57.9215	58.6503	118.692	118.852	117.12	0.970874	5.37634	2.40964	21.3592	20.4301	4.81928
FLINT HILLS NATIONAL WILDLIFE REFUGE	73.0284	73.6412	72.1765	100.366	103.036	103.363	27.1845	31.1828	3.61446	0.970874	3.22581	1.20482
FLORENCE LAKE NATIONAL WILDLIFE REFUGE	107.389	111.732	110.937	138.554	139.858	139.037	0.970874	7.52688	1.20482	12.6214	25.8065	8.43374
FLORIDA PANTHER NATIONAL WILDLIFE REFUGE	15.8342	15.2354	15.1163	31.2046	30.4362	30.3669	76.699	65.5914	53.0121	67.9612	43.0108	31.3253
FORT NIOBRARA NATIONAL WILDLIFE REFUGE	90.5117	91.9477	92.7894	123.733	127.088	127.04	1.94175	5.37634	1.20482	0.970874	9.67742	1.20482
FOX RIVER NATIONAL WILDLIFE REFUGE	98.2667	100.767	102.222	126.5	128.933	129.411	1.94175	1.07527	1.20482	0.970874	1.07527	1.20482
FRANKLIN ISLAND NATIONAL WILDLIFE REFUGE	105.712	106.585	107.555	138.83	139.904	140.595	1.94175	1.07527	1.20482	0.970874	1.07527	1.20482
FRANZ LAKE NATIONAL WILDLIFE REFUGE	75.3383	76.1916	74.7024	122.631	121.979	119.561	18.4466	22.5806	7.22892	48.5437	41.9355	9.63855
GLACIAL RIDGE NATIONAL WILDLIFE REFUGE	108.591	112.433	112.121	138.364	139.605	138.796	0.970874	1.07527	1.20482	12.6214	22.5806	6.0241
GRAND BAY NATIONAL WILDLIFE REFUGE	26.2	25.5167	25.9556	52.5	51.0333	50.8778	70.8738	56.9892	60.241	75.7282	64.5161	60.241
GRAND COTE NATIONAL WILDLIFE REFUGE	30.3181	28.7116	30.0262	58.6954	56.3597	56.7766	68.932	60.215	63.8554	72.8155	60.215	51.8072
GRAVEL ISLAND NATIONAL WILDLIFE REFUGE	109.297	112.767	113.734	144.137	145.096	144.677	0.970874	1.07527	1.20482	9.70874	15.0538	1.20482
GRAYS HARBOR NATIONAL WILDLIFE REFUGE	52.7272	53.6244	53.6715	107.189	107.064	105.24	9.70874	8.60215	2.40964	23.301	20.4301	7.22892
GRAYS LAKE NATIONAL WILDLIFE REFUGE	119.338	120.541	119.739	155.591	154.984	153.924	23.301	44.086	12.0482	80.5825	81.7204	61.4458
GREAT BAY NATIONAL WILDLIFE REFUGE	105.218	106.384	107.255	135.417	136.728	137.336	0.970874	1.07527	1.20482	0.970874	1.07527	1.20482
GREAT DISMAL SWAMP NATIONAL WILDLIFE REFUGE	52.8782	50.0751	50.1095	87.988	87.3139	87.6513	51.4563	16.129	8.43374	29.1262	4.30107	1.20482
GREAT MEADOWS NATIONAL WILDLIFE REFUGE	102.546	103.15	103.271	130.233	131.243	132.404	3.88349	1.07527	1.20482	0.970874	1.07527	1.20482
GREAT RIVER NATIONAL WILDLIFE REFUGE	80.7368	81.3702	80.8277	106.452	109.139	109.819	9.70874	13.9785	1.20482	0.970874	1.07527	1.20482
GREAT SWAMP NATIONAL WILDLIFE REFUGE	86.8333	86.8036	86.8238	116.195	117.081	118.107	9.70874	3.22581	1.20482	0.970874	1.07527	1.20482
GREAT WHITE HERON NATIONAL WILDLIFE REFUGE	12.3599	12.0599	11.9249	26.2034	25.6219	25.4713	69.9029	63.4409	43.3735	72.8155	54.8387	39.759
GREEN BAY NATIONAL WILDLIFE REFUGE	110.155	113.748	114.745	145.815	146.653	146.232	0.970874	1.07527	1.20482	11.6505	15.0538	1.20482
GREEN CAY NATIONAL WILDLIFE REFUGE	NaN	NaN	NaN	NaN	NaN	NaN	NaN	NaN	NaN	NaN	NaN	NaN
GRULLA NATIONAL WILDLIFE REFUGE	51.7775	51.9428	52.3674	85.8965	87.0807	88.5838	12.6214	5.37634	3.61446	0.970874	1.07527	1.20482
GUADALUPE-NIPOMO DUNES NATIONAL WILDLIFE REFUGE	25.6231	26.3553	26.6019	52.1294	53.076	53.3921	0.970874	2.15054	1.20482	1.94175	3.22581	2.40964
HACKMATACK NATIONAL WILDLIFE REFUGE	93.9333	95.5833	96.0333	121.6	124.35	125.011	2.91262	1.07527	1.20482	0.970874	1.07527	1.20482
HAGERMAN NATIONAL WILDLIFE REFUGE	42.1995	39.5538	39.398	71.0944	70.7575	70.3557	77.6699	50.5376	32.5301	36.8932	16.129	1.20482
HAILSTONE NATIONAL WILDLIFE REFUGE	104.783	106.637	105.652	145.436	145.557	144.277	6.79612	19.3548	2.40964	42.7184	48.3871	13.253
HAKALAU FOREST NATIONAL WILDLIFE REFUGE	15.3751	15.598	15.6708	30.0441	30.4315	30.59	3.88349	1.07527	8.43374	2.91262	1.07527	3.61446
HALFBREED LAKE NATIONAL WILDLIFE REFUGE	104.473	106.435	105.504	145.128	145.286	144.04	6.79612	19.3548	2.40964	39.8058	48.3871	12.0482
HAMDEN SLOUGH NATIONAL WILDLIFE REFUGE	107.475	111.281	111.168	136.988	138.585	137.853	0.970874	1.07527	1.20482	9.70874	22.5806	6.0241
HANALEI NATIONAL WILDLIFE REFUGE	10.3	10.35	10.2	22.2333	22.35	22.1889	25.2427	26.8817	14.4578	19.4175	22.5806	12.0482
HANDY BRAKE NATIONAL WILDLIFE REFUGE	37.1536	34.3547	35.1551	66.5947	64.3931	64.5419	80.5825	64.5161	60.241	66.9903	53.7634	44.5783
HARBOR ISLAND NATIONAL WILDLIFE REFUGE	113.767	117.34	117.902	147.378	148.229	147.911	0.970874	1.07527	1.20482	9.70874	17.2043	3.61446
HARRIS NECK NATIONAL WILDLIFE REFUGE	28	27.8333	28.0667	57.2667	54.9667	54.6333	63.1068	56.9892	60.241	83.4951	61.2903	59.0361
HART MOUNTAIN NATIONAL ANTELOPE REFUGE	109.447	106.086	104.197	147.037	145.667	143.809	94.1748	46.2366	18.0723	98.0583	94.6237	65.0602
HATCHIE NATIONAL WILDLIFE REFUGE	52.5516	51.3253	50.9384	84.115	85.1532	84.8354	62.1359	49.4624	38.5542	13.5922	17.2043	6.0241
HAVASU NATIONAL WILDLIFE REFUGE	27.2237	26.8982	27.6381	52.9357	52.3445	52.8429	9.70874	1.07527	2.40964	15.534	8.60215	4.81928
HAWAIIAN ISLANDS NATIONAL WILDLIFE REFUGE	NaN	NaN	NaN	NaN	NaN	NaN	NaN	NaN	NaN	NaN	NaN	NaN
HEWITT LAKE NATIONAL WILDLIFE REFUGE	104.472	106.551	105.046	137.889	138.384	137.26	11.6505	23.6559	3.61446	36.8932	38.7097	16.8675
HILLSIDE NATIONAL WILDLIFE REFUGE	39.7393	37.2375	37.8158	69.6101	68.1474	68.2836	77.6699	63.4409	60.241	59.2233	49.4624	40.9639
HOBART LAKE NATIONAL WILDLIFE REFUGE	107.152	110.747	110.333	136.696	138.066	137.327	0.970874	3.22581	1.20482	12.6214	23.6559	10.8434
HOBE SOUND NATIONAL WILDLIFE REFUGE	15.0542	14.5861	14.628	30.4479	29.6389	29.7762	68.932	49.4624	50.6024	62.1359	37.6344	31.3253
HOLLA BEND NATIONAL WILDLIFE REFUGE	51.1998	50.5817	50.0486	82.4736	83.9903	83.388	51.4563	39.785	19.2771	4.85437	13.9785	1.20482
HOLT COLLIER NATIONAL WILDLIFE REFUGE	41.5824	38.7615	39.1374	71.1573	69.8048	69.8667	78.6408	64.5161	60.241	58.2524	46.2366	32.5301
HOPPER MOUNTAIN NATIONAL WILDLIFE REFUGE	30.106	30.6121	30.8	64.0634	64.2184	63.5372	1.94175	2.15054	1.20482	19.4175	21.5054	8.43374
HORICON NATIONAL WILDLIFE REFUGE	98.4571	100.925	102	127.389	129.854	130.173	1.94175	1.07527	1.20482	0.970874	1.07527	1.20482
HOWLAND ISLAND NATIONAL WILDLIFE REFUGE	NaN	NaN	NaN	NaN	NaN	NaN	NaN	NaN	NaN	NaN	NaN	NaN
HULEIA NATIONAL WILDLIFE REFUGE	10.3	10.35	10.2	22.2333	22.35	22.1889	25.2427	26.8817	14.4578	19.4175	22.5806	12.0482
HUMBOLDT BAY NATIONAL WILDLIFE REFUGE	34.3841	35.2058	35.4258	72.542	72.0455	71.5725	0.970874	1.07527	1.20482	26.2136	19.3548	9.63855
HURON NATIONAL WILDLIFE REFUGE	111.459	115.912	116.33	146.765	147.584	146.819	0.970874	1.07527	1.20482	13.5922	23.6559	2.40964
HUTTON LAKE NATIONAL WILDLIFE REFUGE	114.493	116.021	115.949	151.446	152.097	151.685	5.82524	7.52688	3.61446	14.5631	10.7527	1.20482
IMPERIAL NATIONAL WILDLIFE REFUGE	24.1857	23.986	24.3262	45.6998	45.7441	46.2155	13.5922	3.22581	8.43374	5.82524	3.22581	2.40964
INNOKO NATIONAL WILDLIFE REFUGE	132.315	133.54	135.025	157.811	158.795	160.133	0.970874	1.07527	4.81928	1.94175	1.07527	2.40964
IROQUOIS NATIONAL WILDLIFE REFUGE	102.517	104.18	105.194	134.06	135.939	136.358	0.970874	1.07527	1.20482	0.970874	1.07527	1.20482
ISLAND BAY NATIONAL WILDLIFE REFUGE	13.3278	13.0222	12.9945	27.9658	27.393	27.3547	58.2524	36.5591	31.3253	61.1651	41.9355	30.1205
IZEMBEK NATIONAL WILDLIFE REFUGE	144.028	143.752	144.812	187.559	185.755	186.431	25.2427	11.828	12.0482	41.7476	18.2796	13.253
J. CLARK SALYER NATIONAL WILDLIFE REFUGE	110.033	114.324	113.733	141.252	142.29	141.614	0.970874	5.37634	1.20482	13.5922	23.6559	8.43374
J. N. DING DARLING NATIONAL WILDLIFE REFUGE	13.5644	13.2252	13.1563	28.2175	27.6327	27.5612	63.1068	43.0108	32.5301	63.1068	44.086	31.3253
JAMES CAMPBELL NATIONAL WILDLIFE REFUGE	10.0723	10.1737	10.0843	21.7501	21.9334	21.8454	20.3883	22.5806	12.0482	14.5631	16.129	9.63855
JAMES RIVER NATIONAL WILDLIFE REFUGE	58.4298	57.1472	57.6786	93.2275	93.4221	93.8132	33.0097	9.67742	7.22892	13.5922	4.30107	1.20482
JARVIS ISLAND NATIONAL WILDLIFE REFUGE	NaN	NaN	NaN	NaN	NaN	NaN	NaN	NaN	NaN	NaN	NaN	NaN
JOHN H. CHAFEE NATIONAL WILDLIFE REFUGE	97.3667	96.7667	97.3667	127.5	128.117	129.233	10.6796	1.07527	1.20482	0.970874	1.07527	1.20482
JOHN HAY NATIONAL WILDLIFE REFUGE	107.067	108.942	109.939	137.208	138.667	138.961	0.970874	1.07527	1.20482	0.970874	1.07527	1.20482
JOHN HEINZ NATIONAL WILDLIFE REFUGE AT TINICUM	80.8052	81.0797	81.076	111.455	112.045	113.116	8.73786	5.37634	1.20482	0.970874	1.07527	1.20482
JOHN W. AND LOUISE SEIER NATIONAL WILDLIFE REFUGE	91.7628	92.8876	93.5442	121.572	125.252	125.157	3.88349	5.37634	1.20482	0.970874	8.60215	1.20482
JOHNSON LAKE NATIONAL WILDLIFE REFUGE	107.933	112.583	112.078	138.833	140.183	139.333	0.970874	1.07527	1.20482	12.6214	24.7312	7.22892
JOHNSTON ATOLL NATIONAL WILDLIFE REFUGE	NaN	NaN	NaN	NaN	NaN	NaN	NaN	NaN	NaN	NaN	NaN	NaN
JULIA BUTLER HANSEN REFUGE FOR THE COLUMBIAN WHITE-TAILED DEER	53.3253	54.1643	54.8105	108.6	108.154	106.052	9.70874	7.52688	4.81928	24.2718	22.5806	7.22892
KAKAHAIA NATIONAL WILDLIFE REFUGE	10.3618	10.4047	10.3454	22.1586	22.334	22.2638	25.2427	24.7312	14.4578	14.5631	18.2796	9.63855
KANKAKEE NATIONAL WILDLIFE REFUGE AND CONSERVATION AREA	86.9729	88.9441	88.6431	113.045	116.53	117.658	0.970874	3.22581	1.20482	0.970874	1.07527	1.20482
KANUTI NATIONAL WILDLIFE REFUGE	134.24	135.352	136.474	156.961	158.286	159.222	2.91262	2.15054	3.61446	0.970874	1.07527	1.20482
KARL E. MUNDT NATIONAL WILDLIFE REFUGE	93.485	95.2688	95.839	121.695	125.359	125.253	1.94175	4.30107	1.20482	0.970874	7.52688	2.40964
KEALIA POND NATIONAL WILDLIFE REFUGE	10.4667	10.4833	10.4444	22.3333	22.5	22.4444	28.1553	25.8065	15.6626	16.5049	16.129	10.8434
KELLYS SLOUGH NATIONAL WILDLIFE REFUGE	109.122	113.129	112.837	139.031	140.129	139.433	0.970874	1.07527	1.20482	12.6214	22.5806	9.63855
KENAI NATIONAL WILDLIFE REFUGE	132.911	132.653	133.887	167.527	166.732	168.089	11.6505	1.07527	8.43374	16.5049	8.60215	7.22892
KERN NATIONAL WILDLIFE REFUGE	29.1309	29.5691	30.0566	60.4116	59.9339	59.8364	1.94175	1.07527	2.40964	22.3301	18.2796	8.43374
KEY CAVE NATIONAL WILDLIFE REFUGE	47.7054	45.4756	45.2269	79.4431	79.0221	78.9225	67.9612	47.3118	36.1446	27.1845	20.4301	2.40964
KEY WEST NATIONAL WILDLIFE REFUGE	NaN	NaN	NaN	NaN	NaN	NaN	NaN	NaN	NaN	NaN	NaN	NaN
KILAUEA POINT NATIONAL WILDLIFE REFUGE	10.3	10.35	10.2	22.2333	22.35	22.1889	25.2427	26.8817	14.4578	19.4175	22.5806	12.0482
KINGMAN REEF NATIONAL WILDLIFE REFUGE	NaN	NaN	NaN	NaN	NaN	NaN	NaN	NaN	NaN	NaN	NaN	NaN
KIRWIN NATIONAL WILDLIFE REFUGE	76.2498	78.3228	77.2034	107.965	110.984	110.948	6.79612	13.9785	1.20482	0.970874	7.52688	1.20482
KLAMATH MARSH NATIONAL WILDLIFE REFUGE	110.946	108.004	105.812	151.55	149.868	148.088	93.2039	60.215	13.253	99.0291	97.8495	72.2892
KODIAK NATIONAL WILDLIFE REFUGE	128.703	128.024	129.254	168.901	167.488	168.696	26.2136	7.52688	10.8434	16.5049	8.60215	9.63855
KOFA NATIONAL WILDLIFE REFUGE	24.8856	24.6694	25.0056	47.654	47.4735	47.8843	12.6214	3.22581	6.0241	8.73786	5.37634	4.81928
KOOTENAI NATIONAL WILDLIFE REFUGE	113.006	113.109	111.82	146.795	146.077	145.801	42.7184	38.7097	8.43374	53.3981	47.3118	38.5542
KOYUKUK NATIONAL WILDLIFE REFUGE	135.721	136.795	137.928	159.146	160.249	161.277	3.88349	1.07527	9.63855	1.94175	1.07527	1.20482
LACASSINE NATIONAL WILDLIFE REFUGE	23.2643	22.7207	24.3047	48.2028	46.7977	47.7179	44.6602	26.8817	48.1928	64.0777	48.3871	45.7831
LACREEK NATIONAL WILDLIFE REFUGE	92.0321	93.2242	94.1698	126.275	129.215	129.039	3.88349	5.37634	1.20482	0.970874	16.129	8.43374
LAGUNA ATASCOSA NATIONAL WILDLIFE REFUGE	16.196	15.6071	17.3058	33.8133	32.5063	34.4049	23.301	1.07527	28.9157	33.0097	2.15054	28.9157
LAGUNA CARTAGENA NATIONAL WILDLIFE REFUGE	7.28068	7.17079	7.24075	17.4958	17.4791	17.5855	18.4466	5.37634	4.81928	10.6796	4.30107	4.81928
LAKE ALICE NATIONAL WILDLIFE REFUGE	111.658	115.66	115.078	142.117	143.105	142.292	0.970874	9.67742	1.20482	13.5922	24.7312	10.8434
LAKE ANDES NATIONAL WILDLIFE REFUGE	94.3748	96.4129	97.0925	122.531	126.174	126.111	1.94175	2.15054	1.20482	0.970874	6.45161	1.20482
LAKE GEORGE NATIONAL WILDLIFE REFUGE	106.289	110.595	110.085	137.16	138.592	137.901	0.970874	5.37634	1.20482	12.6214	24.7312	13.253
LAKE ILO NATIONAL WILDLIFE REFUGE	105.089	109.186	108.381	138.769	140.128	139.157	0.970874	10.7527	1.20482	12.6214	25.8065	8.43374
LAKE ISOM NATIONAL WILDLIFE REFUGE	59.4667	58.1333	58.6444	89.3	90.95	90.5444	40.7767	29.0323	28.9157	2.91262	10.7527	1.20482
LAKE MASON NATIONAL WILDLIFE REFUGE	98.9465	100.419	99.315	137.689	138.309	137.01	10.6796	19.3548	4.81928	41.7476	49.4624	15.6626
LAKE NETTIE NATIONAL WILDLIFE REFUGE	107.25	111.409	110.634	138.666	139.991	139.194	0.970874	8.60215	1.20482	12.6214	24.7312	8.43374
LAKE OPHELIA NATIONAL WILDLIFE REFUGE	30.3336	28.8042	30.0679	58.67	56.3728	56.7647	68.932	60.215	63.8554	72.8155	61.2903	53.0121
LAKE THIBADEAU NATIONAL WILDLIFE REFUGE	106.343	107.698	106.362	142.243	141.841	140.507	13.5922	22.5806	3.61446	60.1942	47.3118	19.2771
LAKE WALES RIDGE NATIONAL WILDLIFE REFUGE	18.3777	17.6301	17.9834	36.0652	35.1929	35.6052	53.3981	18.2796	28.9157	54.3689	18.2796	28.9157
LAKE WOODRUFF NATIONAL WILDLIFE REFUGE	20.2796	19.7275	20.1568	40.6134	39.6405	40.1543	52.4272	23.6559	33.7349	59.2233	37.6344	42.1687
LAKE ZAHL NATIONAL WILDLIFE REFUGE	108.003	111.891	110.965	140.767	141.827	140.862	0.970874	10.7527	1.20482	16.5049	24.7312	8.43374
LAS VEGAS NATIONAL WILDLIFE REFUGE	82.7098	81.5911	83.1667	120.009	120.915	121.575	14.5631	1.07527	1.20482	2.91262	1.07527	1.20482
LEE METCALF NATIONAL WILDLIFE REFUGE	121.328	122.151	120.253	159.968	158.266	156.942	56.3107	78.4946	45.7831	90.2913	87.0968	60.241
LESLIE CANYON NATIONAL WILDLIFE REFUGE	35.5	34.9667	36.2333	71.6333	71.0167	72.2222	10.6796	1.07527	4.81928	9.70874	1.07527	4.81928
LEWIS AND CLARK NATIONAL WILDLIFE REFUGE	48.2625	49.1573	50.0468	104.038	103.684	101.651	8.73786	4.30107	2.40964	24.2718	22.5806	7.22892
LITTLE GOOSE NATIONAL WILDLIFE REFUGE	108.99	113.103	112.762	139.087	140.235	139.516	0.970874	1.07527	1.20482	12.6214	22.5806	8.43374
LITTLE PEND OREILLE NATIONAL WILDLIFE REFUGE	108.646	107.66	106.129	140.683	140.281	139.732	58.2524	36.5591	8.43374	57.2816	54.8387	42.1687
LITTLE RIVER NATIONAL WILDLIFE REFUGE	41.8253	38.9947	39.23	71.3755	70.7946	70.5697	77.6699	40.8602	32.5301	35.9223	15.0538	1.20482
LITTLE SANDY NATIONAL WILDLIFE REFUGE	36.3335	34.1562	34.6183	65.4699	64.1577	63.9698	73.7864	35.4839	36.1446	42.7184	21.5054	7.22892
LOGAN CAVE NATIONAL WILDLIFE REFUGE	57.3808	56.7131	56.1414	87.8033	89.856	89.2773	33.0097	22.5806	1.20482	1.94175	13.9785	1.20482
LONG LAKE NATIONAL WILDLIFE REFUGE	104.962	108.671	108.37	136.187	137.649	136.981	0.970874	4.30107	1.20482	12.6214	24.7312	13.253
LOST TRAIL NATIONAL WILDLIFE REFUGE	117.579	118.184	116.859	153.571	152.589	151.901	39.8058	41.9355	10.8434	55.3398	50.5376	37.3494
LOSTWOOD NATIONAL WILDLIFE REFUGE	109.799	114.131	113.175	142.127	143.127	142.172	0.970874	11.828	1.20482	14.5631	24.7312	10.8434
LOWER HATCHIE NATIONAL WILDLIFE REFUGE	52.4752	51.3911	50.9699	83.9099	85.0322	84.6494	62.1359	48.3871	37.3494	14.5631	18.2796	2.40964
LOWER KLAMATH NATIONAL WILDLIFE REFUGE	101.892	98.797	97.3291	144.09	142.571	140.436	71.8447	23.6559	10.8434	99.0291	98.9247	73.494
LOWER RIO GRANDE VALLEY NATIONAL WILDLIFE REFUGE	16.7523	16.36	18.0503	35.0306	33.9661	35.7483	16.5049	2.15054	9.63855	29.1262	2.15054	20.4819
LOWER SUWANNEE NATIONAL WILDLIFE REFUGE	21.6528	21.0287	21.2787	43.5444	42.0156	42.3907	68.932	41.9355	50.6024	72.8155	52.6882	48.1928
MACKAY ISLAND NATIONAL WILDLIFE REFUGE	48.6739	45.9047	45.6616	85.3711	83.9937	83.9935	60.1942	32.2581	24.0964	41.7476	10.7527	1.20482
MALHEUR NATIONAL WILDLIFE REFUGE	108.133	105.184	103.464	145.606	144.122	142.376	91.2621	48.3871	18.0723	99.0291	100	74.6988
MANDALAY NATIONAL WILDLIFE REFUGE	21.4912	21.4869	22.7351	45.1609	44.4819	45.1937	33.0097	27.957	45.7831	63.1068	50.5376	50.6024
MARAIS DES CYGNES NATIONAL WILDLIFE REFUGE	71.9827	72.2459	71.2479	99.8812	102.306	102.588	29.1262	25.8065	3.61446	0.970874	3.22581	1.20482
MARIN ISLANDS NATIONAL WILDLIFE REFUGE	29.0066	29.4106	29.7252	59.1471	59.6505	59.5187	0.970874	1.07527	1.20482	6.79612	11.828	3.61446
MARTIN NATIONAL WILDLIFE REFUGE	59.4514	57.8348	57.9608	96.6058	96.1946	96.4511	39.8058	10.7527	6.0241	14.5631	4.30107	1.20482
MASHPEE NATIONAL WILDLIFE REFUGE	93.4667	93.4667	94.2444	129.067	129.567	131	6.79612	1.07527	1.20482	0.970874	1.07527	1.20482
MASON NECK NATIONAL WILDLIFE REFUGE	68.1246	67.9775	68.0778	101.082	101.378	101.732	29.1262	10.7527	4.81928	4.85437	4.30107	1.20482
MASSASOIT NATIONAL WILDLIFE REFUGE	94.9933	94.9322	95.6102	129.614	130.199	131.638	5.82524	1.07527	1.20482	0.970874	1.07527	1.20482
MATHEWS BRAKE NATIONAL WILDLIFE REFUGE	42.2906	39.4167	39.7142	71.8291	70.5292	70.5774	78.6408	64.5161	60.241	55.3398	44.086	28.9157
MATLACHA PASS NATIONAL WILDLIFE REFUGE	14.0694	13.6755	13.5982	28.8951	28.2723	28.2037	65.0485	48.3871	37.3494	63.1068	44.086	28.9157
MATTAMUSKEET NATIONAL WILDLIFE REFUGE	43.7183	41.1469	40.8529	78.8222	76.6438	76.2869	66.0194	54.8387	33.7349	44.6602	18.2796	1.20482
MAXWELL NATIONAL WILDLIFE REFUGE	86.2	85.1667	87.4333	124.067	125.15	125.544	14.5631	1.07527	2.40964	2.91262	2.15054	1.20482
MCFADDIN NATIONAL WILDLIFE REFUGE	20.4182	20.0968	21.6148	43.5021	42.3061	43.3503	25.2427	2.15054	39.759	62.1359	33.3333	40.9639
MCKAY CREEK NATIONAL WILDLIFE REFUGE	92.7723	92.9273	90.9339	132.601	131.858	129.923	34.9515	33.3333	13.253	83.4951	77.4193	57.8313
MCLEAN NATIONAL WILDLIFE REFUGE	106.606	110.704	109.919	139.077	140.409	139.545	0.970874	7.52688	1.20482	13.5922	24.7312	8.43374
MCNARY NATIONAL WILDLIFE REFUGE	79.4361	80.5265	78.9261	118.287	118.369	116.172	16.5049	25.8065	8.43374	49.5146	44.086	9.63855
MEDICINE LAKE NATIONAL WILDLIFE REFUGE	106.299	110.255	109.063	139.469	140.664	139.645	1.94175	16.129	1.20482	16.5049	31.1828	9.63855
MERCED NATIONAL WILDLIFE REFUGE	32.6691	33.0726	34.243	69.8439	69.8064	69.2097	3.88349	1.07527	1.20482	18.4466	20.4301	8.43374
MEREDOSIA NATIONAL WILDLIFE REFUGE	80.3514	81.3445	80.786	106.104	108.937	109.669	5.82524	12.9032	1.20482	0.970874	1.07527	1.20482
MERRITT ISLAND NATIONAL WILDLIFE REFUGE	15.7233	15.0729	15.2826	31.7554	30.8225	31.2332	64.0777	35.4839	48.1928	60.1942	34.4086	33.7349
MICHIGAN ISLANDS NATIONAL WILDLIFE REFUGE	107.907	111.203	112.297	142.273	143.516	143.278	0.970874	1.07527	1.20482	5.82524	6.45161	1.20482
MIDDLE MISSISSIPPI RIVER NATIONAL WILDLIFE REFUGE	69.5877	68.5401	68.6908	97.6483	99.6826	100.281	32.0388	11.828	1.20482	0.970874	1.07527	1.20482
MIDWAY ATOLL NATIONAL WILDLIFE REFUGE	NaN	NaN	NaN	NaN	NaN	NaN	NaN	NaN	NaN	NaN	NaN	NaN
MILLE LACS NATIONAL WILDLIFE REFUGE	106.223	109.871	110.405	136.946	138.629	138.101	0.970874	1.07527	1.20482	6.79612	19.3548	1.20482
MINGO NATIONAL WILDLIFE REFUGE	63.2435	61.9479	62.3258	92.4743	94.3415	94.463	37.8641	13.9785	6.0241	0.970874	6.45161	1.20482
MINIDOKA NATIONAL WILDLIFE REFUGE	103.983	103.525	102.646	140.138	139.207	137.705	27.1845	19.3548	7.22892	85.4369	82.7957	59.0361
MINNESOTA VALLEY NATIONAL WILDLIFE REFUGE	102.167	104.518	105.194	129.165	131.64	131.532	1.94175	1.07527	1.20482	0.970874	2.15054	1.20482
MISSISQUOI NATIONAL WILDLIFE REFUGE	112.311	113.993	114.507	141.369	142.498	142.442	0.970874	1.07527	2.40964	1.94175	8.60215	4.81928
MISSISSIPPI SANDHILL CRANE NATIONAL WILDLIFE REFUGE	26.2039	25.5012	25.9711	52.5504	51.076	50.9411	69.9029	56.9892	60.241	74.7573	64.5161	60.241
MOAPA VALLEY NATIONAL WILDLIFE REFUGE	38.4251	38.5412	40.0622	74.8133	74.2059	74.3827	5.82524	1.07527	1.20482	16.5049	15.0538	6.0241
MODOC NATIONAL WILDLIFE REFUGE	104.967	101.733	100.2	143.033	142.1	140.167	87.3786	31.1828	15.6626	96.1165	98.9247	72.2892
MONOMOY NATIONAL WILDLIFE REFUGE	93.4667	93.4667	94.2444	129.067	129.567	131	6.79612	1.07527	1.20482	0.970874	1.07527	1.20482
MONTE VISTA NATIONAL WILDLIFE REFUGE	116.954	117.975	118.068	153.203	153.711	154.183	5.82524	5.37634	1.20482	6.79612	3.22581	1.20482
MONTEZUMA NATIONAL WILDLIFE REFUGE	102.116	104.08	104.459	132.207	134.22	134.637	0.970874	1.07527	1.20482	0.970874	1.07527	1.20482
MOODY NATIONAL WILDLIFE REFUGE	20.6856	20.2105	21.6972	43.7253	42.4428	43.4439	28.1553	4.30107	38.5542	62.1359	30.1075	40.9639
MOOSEHORN NATIONAL WILDLIFE REFUGE	114.527	115.272	116.081	146.893	147.567	147.482	0.970874	1.07527	1.20482	4.85437	4.30107	1.20482
MORGAN BRAKE NATIONAL WILDLIFE REFUGE	41.5383	38.882	39.2719	71.3321	70.0203	70.1056	78.6408	64.5161	60.241	54.3689	45.1613	30.1205
MORTENSON LAKE NATIONAL WILDLIFE REFUGE	115.175	116.731	116.654	152.209	152.762	152.333	5.82524	8.60215	3.61446	15.534	10.7527	1.20482
MOUNTAIN BOGS NATIONAL WILDLIFE REFUGE	69.2667	70.2333	70.2778	103.2	104.6	106	20.3883	26.8817	20.4819	0.970874	1.07527	1.20482
MOUNTAIN LONGLEAF NATIONAL WILDLIFE REFUGE	43.004	41.1443	41.1141	74.9321	74.0952	73.7867	70.8738	61.2903	48.1928	37.8641	32.2581	14.4578
MULESHOE NATIONAL WILDLIFE REFUGE	47.9737	48.0024	48.1702	80.6292	81.9716	82.6919	20.3883	8.60215	2.40964	0.970874	4.30107	1.20482
MUSCATATUCK NATIONAL WILDLIFE REFUGE	77.5238	77.9718	77.5758	104.616	107.304	108.386	12.6214	10.7527	1.20482	0.970874	1.07527	1.20482
NANSEMOND NATIONAL WILDLIFE REFUGE	53.3361	50.6121	50.6201	88.5031	87.8829	88.2112	51.4563	16.129	7.22892	27.1845	4.30107	1.20482
NANTUCKET NATIONAL WILDLIFE REFUGE	93.4667	93.4667	94.2444	129.067	129.567	131	6.79612	1.07527	1.20482	0.970874	1.07527	1.20482
NATIONAL BISON RANGE	114.016	114.502	112.554	150.365	149.495	148.616	33.9806	39.785	8.43374	56.3107	51.6129	36.1446
NATIONAL ELK REFUGE	133.796	134.14	132.485	170.982	170.834	169.162	75.7282	93.5484	73.494	82.5243	92.4731	89.1566
NATIONAL KEY DEER REFUGE	12.3333	12.0333	11.9	26.1667	25.5833	25.4333	69.9029	65.5914	45.7831	72.8155	55.914	42.1687
NAVASSA ISLAND NATIONAL WILDLIFE REFUGE	5.5	5.35	5.38889	15.0333	14.8167	14.8444	24.2718	12.9032	8.43374	23.301	16.129	8.43374
NEAL SMITH NATIONAL WILDLIFE REFUGE	90.1269	91.2564	91.0155	115.357	118.478	119.085	0.970874	7.52688	1.20482	0.970874	1.07527	1.20482
NECEDAH NATIONAL WILDLIFE REFUGE	100.993	103.549	104.71	129.631	131.823	131.911	1.94175	1.07527	1.20482	0.970874	1.07527	1.20482
NECHES RIVER NATIONAL WILDLIFE REFUGE	32.615	30.7358	31.4527	61.1211	59.429	59.4754	67.9612	33.3333	39.759	52.4272	24.7312	10.8434
NESTUCCA BAY NATIONAL WILDLIFE REFUGE	47.1766	47.9805	48.921	101.216	100.759	98.7376	7.76699	4.30107	2.40964	25.2427	22.5806	6.0241
NINIGRET NATIONAL WILDLIFE REFUGE	97.3755	96.7808	97.3702	127.461	128.081	129.188	10.6796	1.07527	1.20482	0.970874	1.07527	1.20482
NOMANS LAND ISLAND NATIONAL WILDLIFE REFUGE	94.2548	94.1335	94.8754	128.75	129.274	130.643	6.79612	1.07527	1.20482	0.970874	1.07527	1.20482
NORTH PLATTE NATIONAL WILDLIFE REFUGE	91.8598	92.3679	93.5442	130.535	132.069	131.642	6.79612	4.30107	2.40964	9.70874	25.8065	9.63855
NORTHERN TALLGRASS PRAIRIE NATIONAL WILDLIFE REFUGE	102.706	105.554	105.841	130.113	132.7	132.455	0.970874	1.07527	1.20482	0.970874	10.7527	1.20482
NOWITNA NATIONAL WILDLIFE REFUGE	129.234	131.047	132.653	154.093	155.325	156.62	0.970874	1.07527	2.40964	1.94175	1.07527	1.20482
OAHU FOREST NATIONAL WILDLIFE REFUGE	10.1023	10.1983	10.1108	21.7887	21.972	21.8848	22.3301	22.5806	14.4578	14.5631	16.129	9.63855
OCCOQUAN BAY NATIONAL WILDLIFE REFUGE	68.5022	68.2992	68.3371	101.122	101.458	101.821	31.068	11.828	4.81928	4.85437	4.30107	1.20482
OHIO RIVER ISLANDS NATIONAL WILDLIFE REFUGE	80.6884	81.2476	80.7331	109.382	111.528	112.47	25.2427	27.957	9.63855	0.970874	1.07527	1.20482
OKEFENOKEE NATIONAL WILDLIFE REFUGE	26.9592	26.45	26.5442	54.2289	51.8537	51.6106	70.8738	61.2903	60.241	83.4951	60.215	62.6506
OPTIMA NATIONAL WILDLIFE REFUGE	63.0388	62.7173	62.598	95.0383	97.5938	98.724	23.301	10.7527	3.61446	0.970874	1.07527	1.20482
OREGON ISLANDS NATIONAL WILDLIFE REFUGE	36.5665	37.558	38.0669	83.3967	83.6119	82.4251	3.88349	3.22581	1.20482	23.301	20.4301	8.43374
OTTAWA NATIONAL WILDLIFE REFUGE	91.2671	93.0828	92.6625	120.568	123.024	123.719	2.91262	5.37634	1.20482	0.970874	1.07527	1.20482
OURAY NATIONAL WILDLIFE REFUGE	102.879	103.022	103.334	138.795	138.583	137.633	14.5631	8.60215	1.20482	72.8155	61.2903	37.3494
OVERFLOW NATIONAL WILDLIFE REFUGE	39.9226	37.1979	37.7714	69.6703	68.0527	68.1448	77.6699	64.5161	60.241	60.1942	47.3118	39.759
OXBOW NATIONAL WILDLIFE REFUGE	102.667	103.301	103.412	130.2	131.217	132.367	3.88349	1.07527	1.20482	0.970874	1.07527	1.20482
OYSTER BAY NATIONAL WILDLIFE REFUGE	87.0067	87.1582	87.0817	119.145	120.006	120.91	6.79612	4.30107	1.20482	0.970874	1.07527	1.20482
OZARK CAVEFISH NATIONAL WILDLIFE REFUGE	62.3281	61.8387	61.3003	93.0699	94.9477	94.8706	33.9806	17.2043	1.20482	0.970874	8.60215	1.20482
OZARK PLATEAU NATIONAL WILDLIFE REFUGE	55.7482	55.3941	54.8231	86.3172	88.2762	87.8195	37.8641	23.6559	1.20482	1.94175	12.9032	1.20482
PAHRANAGAT NATIONAL WILDLIFE REFUGE	69.5813	69.7952	69.8783	108.009	107.716	107.367	14.5631	11.828	2.40964	19.4175	11.828	1.20482
PALMYRA ATOLL NATIONAL WILDLIFE REFUGE	NaN	NaN	NaN	NaN	NaN	NaN	NaN	NaN	NaN	NaN	NaN	NaN
PANTHER SWAMP NATIONAL WILDLIFE REFUGE	37.7621	35.441	36.2259	67.712	66.0921	66.2845	75.7282	62.3656	60.241	61.1651	50.5376	44.5783
PARKER RIVER NATIONAL WILDLIFE REFUGE	100.381	100.441	100.84	131.351	132.244	133.575	5.82524	1.07527	1.20482	0.970874	1.07527	1.20482
PASSAGE KEY NATIONAL WILDLIFE REFUGE	16.3	15.7667	16.1333	32.7333	31.8667	32.2556	52.4272	29.0323	51.8072	57.2816	20.4301	28.9157
PATHFINDER NATIONAL WILDLIFE REFUGE	109.981	111.776	111.624	147.237	147.892	147.027	3.88349	9.67742	3.61446	32.0388	46.2366	6.0241
PATOKA RIVER NATIONAL WILDLIFE REFUGE	71.5023	70.6558	70.8612	99.2579	101.353	102.378	29.1262	9.67742	1.20482	0.970874	1.07527	1.20482
PATUXENT RESEARCH REFUGE	73.6317	73.9242	74.0343	105.945	106.28	106.992	22.3301	5.37634	1.20482	1.94175	1.07527	1.20482
PEA ISLAND NATIONAL WILDLIFE REFUGE	40.3531	37.7538	37.6607	75.84	72.8972	72.7013	70.8738	61.2903	43.3735	49.5146	21.5054	9.63855
PEARL HARBOR NATIONAL WILDLIFE REFUGE	10.0046	10.1181	10.0247	21.663	21.8464	21.7568	18.4466	21.5054	12.0482	14.5631	16.129	9.63855
PEE DEE NATIONAL WILDLIFE REFUGE	48.3796	46.3879	46.0162	81.3578	80.7518	80.456	65.0485	55.914	32.5301	36.8932	21.5054	4.81928
PELICAN ISLAND NATIONAL WILDLIFE REFUGE	15.2	14.6675	14.7318	30.6803	29.8356	30.0413	66.9903	43.0108	49.3976	62.1359	36.5591	33.7349
PETIT MANAN NATIONAL WILDLIFE REFUGE	108.589	109.394	110.398	142.042	142.956	143.406	1.94175	1.07527	1.20482	0.970874	1.07527	1.20482
PIEDMONT NATIONAL WILDLIFE REFUGE	38.9672	37.4043	37.3205	70.458	68.6858	68.1669	73.7864	63.4409	59.0361	55.3398	41.9355	25.3012
PIERCE NATIONAL WILDLIFE REFUGE	78.8743	79.6032	77.9176	125.172	124.481	122.126	20.3883	23.6559	8.43374	54.3689	46.2366	9.63855
PILOT KNOB NATIONAL WILDLIFE REFUGE	67.3	65.9667	66.3778	96.0333	98.0167	98.7444	29.1262	11.828	1.20482	0.970874	1.07527	1.20482
PINCKNEY ISLAND NATIONAL WILDLIFE REFUGE	30.7214	29.3958	29.5492	59.3045	56.6192	56.4266	75.7282	65.5914	59.0361	77.6699	58.0645	49.3976
PINE ISLAND NATIONAL WILDLIFE REFUGE	13.5764	13.2359	13.1669	28.2337	27.6479	27.5765	63.1068	43.0108	33.7349	63.1068	44.086	31.3253
PINELLAS NATIONAL WILDLIFE REFUGE	16.3	15.7667	16.1333	32.7333	31.8667	32.2556	52.4272	29.0323	51.8072	57.2816	20.4301	28.9157
PIXLEY NATIONAL WILDLIFE REFUGE	30.5691	30.7854	31.609	62.8717	62.1692	62.0353	6.79612	1.07527	3.61446	24.2718	19.3548	8.43374
PLUM TREE ISLAND NATIONAL WILDLIFE REFUGE	56.2972	54.0773	53.9188	91.951	91.6736	91.9398	47.5728	12.9032	2.40964	16.5049	4.30107	1.20482
POCOSIN LAKES NATIONAL WILDLIFE REFUGE	45.4396	42.8344	42.5525	80.5771	78.7097	78.4267	64.0777	46.2366	28.9157	43.6893	17.2043	1.20482
POND CREEK NATIONAL WILDLIFE REFUGE	42.6315	39.8554	40.25	72.7432	72.2232	72.1176	73.7864	43.0108	34.9398	34.9515	15.0538	3.61446
POND ISLAND NATIONAL WILDLIFE REFUGE	104.296	105.263	106.32	138.28	139.425	140.241	1.94175	1.07527	1.20482	0.970874	1.07527	1.20482
PORT LOUISA NATIONAL WILDLIFE REFUGE	90.1852	91.6474	91.3758	115.396	118.455	119.061	0.970874	5.37634	1.20482	0.970874	1.07527	1.20482
PRESQUILE NATIONAL WILDLIFE REFUGE	58.8719	57.8078	58.5549	93.4308	93.727	94.1565	32.0388	10.7527	8.43374	12.6214	4.30107	1.20482
PRIME HOOK NATIONAL WILDLIFE REFUGE	71.4792	71.4206	71.3726	105.285	105.206	105.799	30.0971	9.67742	2.40964	7.76699	1.07527	1.20482
PROTECTION ISLAND NATIONAL WILDLIFE REFUGE	52.4908	54.0841	54.4003	114.072	114.136	111.863	1.94175	4.30107	2.40964	23.301	22.5806	7.22892
QUIVIRA NATIONAL WILDLIFE REFUGE	71.2084	71.8241	70.43	99.8545	103.18	103.728	22.3301	19.3548	1.20482	0.970874	2.15054	1.20482
RACHEL CARSON NATIONAL WILDLIFE REFUGE	104.692	105.54	106.594	135.711	136.893	137.649	2.91262	1.07527	1.20482	0.970874	1.07527	1.20482
RAPPAHANNOCK RIVER VALLEY NATIONAL WILDLIFE REFUGE	62.5701	61.664	61.782	97.11	97.1906	97.5047	33.0097	10.7527	6.0241	10.6796	4.30107	1.20482
RED RIVER NATIONAL WILDLIFE REFUGE	34.1527	31.7059	32.6518	63.0699	60.7328	60.9014	78.6408	63.4409	61.4458	72.8155	55.914	44.5783
RED ROCK LAKES NATIONAL WILDLIFE REFUGE	127.845	128.507	126.731	164.023	163.548	161.837	61.1651	70.9677	45.7831	82.5243	87.0968	74.6988
REELFOOT NATIONAL WILDLIFE REFUGE	59.4688	58.1195	58.6307	89.3107	90.95	90.5485	40.7767	29.0323	28.9157	2.91262	10.7527	1.20482
RICE LAKE NATIONAL WILDLIFE REFUGE	106.774	110.519	111.018	137.857	139.456	138.905	0.970874	1.07527	1.20482	7.76699	20.4301	1.20482
RIDGEFIELD NATIONAL WILDLIFE REFUGE	63.2028	64.3017	63.6984	114.522	113.99	111.487	10.6796	17.2043	3.61446	35.9223	26.8817	7.22892
ROANOKE RIVER NATIONAL WILDLIFE REFUGE	48.6481	46.1889	45.9701	83.2023	81.9853	81.9331	61.1651	35.4839	21.6867	40.7767	11.828	1.20482
ROCK LAKE NATIONAL WILDLIFE REFUGE	111.757	115.731	115.155	142.279	143.251	142.463	0.970874	8.60215	1.20482	13.5922	24.7312	10.8434
ROCKY FLATS NATIONAL WILDLIFE REFUGE	116.448	117.257	118.054	153.96	154.366	154.653	4.85437	6.45161	1.20482	7.76699	8.60215	1.20482
ROCKY MOUNTAIN ARSENAL NATIONAL WILDLIFE REFUGE	99.2016	99.8393	101.215	138.718	139.609	139.439	1.94175	1.07527	1.20482	8.73786	7.52688	1.20482
RUBY LAKE NATIONAL WILDLIFE REFUGE	105.995	104.078	104.288	144.151	143.811	142.656	24.2718	11.828	2.40964	52.4272	47.3118	12.0482
RYDELL NATIONAL WILDLIFE REFUGE	108.684	112.75	112.423	138.753	140.056	139.206	0.970874	1.07527	1.20482	12.6214	23.6559	6.0241
SABINE NATIONAL WILDLIFE REFUGE	22.2377	21.9127	23.4423	46.5935	45.354	46.3122	35.9223	15.0538	45.7831	62.1359	41.9355	42.1687
SACHUEST POINT NATIONAL WILDLIFE REFUGE	96.9422	96.4075	97.0268	127.671	128.274	129.426	9.70874	1.07527	1.20482	0.970874	1.07527	1.20482
SACRAMENTO NATIONAL WILDLIFE REFUGE	40.428	42.2139	43.1688	86.6787	85.81	84.9658	0.970874	1.07527	1.20482	28.1553	20.4301	8.43374
SACRAMENTO RIVER NATIONAL WILDLIFE REFUGE	45.8411	47.6174	48.3635	93.7773	92.6306	91.3949	0.970874	1.07527	1.20482	30.0971	21.5054	8.43374
SADDLE MOUNTAIN NATIONAL WILDLIFE REFUGE	77.8125	79.3203	77.7021	115.626	115.873	113.617	14.5631	26.8817	8.43374	44.6602	39.785	9.63855
SALINAS RIVER NATIONAL WILDLIFE REFUGE	29.6967	30.1447	30.3536	63.1753	63.4385	63.0257	0.970874	1.07527	1.20482	20.3883	19.3548	8.43374
SALT PLAINS NATIONAL WILDLIFE REFUGE	59.7663	59.0676	58.1332	89.0771	91.821	91.9524	34.9515	19.3548	1.20482	0.970874	7.52688	1.20482
SAM D. HAMILTON NOXUBEE NATIONAL WILDLIFE REFUGE	40.304	38.9192	39.379	71.6711	70.6424	70.6815	70.8738	59.1398	59.0361	47.5728	43.0108	25.3012
SAN ANDRES NATIONAL WILDLIFE REFUGE	40.477	40.1992	41.7094	75.7899	75.5375	76.882	10.6796	1.07527	2.40964	9.70874	1.07527	3.61446
SAN BERNARD NATIONAL WILDLIFE REFUGE	21.7046	20.987	22.4423	43.9025	42.7704	43.8247	40.7767	3.22581	44.5783	54.3689	32.2581	38.5542
SAN BERNARDINO NATIONAL WILDLIFE REFUGE	35.7025	35.1728	36.4503	71.79	71.1854	72.4159	10.6796	1.07527	4.81928	9.70874	1.07527	4.81928
SAN DIEGO BAY NATIONAL WILDLIFE REFUGE	21.1501	21.6198	22.0467	41.9824	42.7664	43.2825	0.970874	1.07527	1.20482	0.970874	2.15054	1.20482
SAN DIEGO NATIONAL WILDLIFE REFUGE	23.4579	23.9267	24.2931	46.6068	47.2763	47.7084	0.970874	1.07527	1.20482	1.94175	2.15054	2.40964
SAN JOAQUIN RIVER NATIONAL WILDLIFE REFUGE	32.1387	32.4564	33.0784	67.1783	67.1783	66.6284	3.88349	1.07527	1.20482	21.3592	20.4301	8.43374
SAN JUAN ISLANDS NATIONAL WILDLIFE REFUGE	51.0644	52.7899	53.1538	113.922	114.057	111.736	1.94175	4.30107	2.40964	22.3301	22.5806	7.22892
SAN LUIS NATIONAL WILDLIFE REFUGE	32.498	32.8683	33.848	68.9437	68.9265	68.3453	3.88349	1.07527	1.20482	19.4175	20.4301	8.43374
SAN PABLO BAY NATIONAL WILDLIFE REFUGE	31.0657	31.3704	31.723	64.5366	64.8609	64.3221	1.94175	1.07527	1.20482	18.4466	19.3548	8.43374
SAND LAKE NATIONAL WILDLIFE REFUGE	103.868	106.844	106.507	132.117	134.279	133.828	1.94175	5.37634	1.20482	5.82524	20.4301	7.22892
SANDY POINT NATIONAL WILDLIFE REFUGE	NaN	NaN	NaN	NaN	NaN	NaN	NaN	NaN	NaN	NaN	NaN	NaN
SANTA ANA NATIONAL WILDLIFE REFUGE	16.9561	16.6482	18.3882	35.4763	34.5579	36.3195	14.5631	2.15054	6.0241	27.1845	2.15054	16.8675
SANTEE NATIONAL WILDLIFE REFUGE	37.9828	36.3911	36.3515	68.4312	65.979	65.6083	76.699	65.5914	59.0361	71.8447	46.2366	26.506
SAUTA CAVE NATIONAL WILDLIFE REFUGE	48.8055	46.4834	46.3073	81.3002	81.4266	81.1741	66.0194	37.6344	27.7108	27.1845	21.5054	2.40964
SAVANNAH NATIONAL WILDLIFE REFUGE	32.1622	31.0025	30.9552	61.347	58.6966	58.2462	77.6699	66.6667	60.241	79.6116	53.7634	51.8072
SEAL BEACH NATIONAL WILDLIFE REFUGE	21.7732	21.9427	22.3492	42.1899	43.0915	43.7893	4.85437	2.15054	1.20482	0.970874	2.15054	1.20482
SEAL ISLAND NATIONAL WILDLIFE REFUGE	109.419	110.037	111.105	141.381	142.309	142.71	1.94175	1.07527	1.20482	0.970874	1.07527	1.20482
SEATUCK NATIONAL WILDLIFE REFUGE	82.9679	82.9409	82.7732	117.376	118.076	119.094	10.6796	5.37634	1.20482	0.970874	1.07527	1.20482
SEEDSKADEE NATIONAL WILDLIFE REFUGE	117.149	118.464	117.447	153.735	153.947	152.753	15.534	43.0108	7.22892	70.8738	79.5699	65.0602
SELAWIK NATIONAL WILDLIFE REFUGE	143.316	143.683	144.597	167.693	168.795	169.682	5.82524	1.07527	3.61446	1.94175	1.07527	1.20482
SENEY NATIONAL WILDLIFE REFUGE	114.076	117.641	118.133	148.655	149.319	148.877	0.970874	1.07527	1.20482	13.5922	21.5054	6.0241
SEQUOYAH NATIONAL WILDLIFE REFUGE	50.0292	50.3101	49.8499	80.7962	82.6392	82.2676	33.0097	38.7097	10.8434	0.970874	10.7527	1.20482
SEVILLETA NATIONAL WILDLIFE REFUGE	70.3679	68.942	70.1137	106.372	106.758	107.802	13.5922	5.37634	4.81928	3.88349	1.07527	1.20482
SHAWANGUNK GRASSLANDS NATIONAL WILDLIFE REFUGE	96.3035	97.1719	96.728	124.299	125.719	126.25	4.85437	9.67742	1.20482	0.970874	1.07527	1.20482
SHELDON NATIONAL WILDLIFE REFUGE	104.285	101.011	99.6502	142.18	141.071	139.202	86.4078	25.8065	12.0482	98.0583	100	72.2892
SHELL KEYS NATIONAL WILDLIFE REFUGE	19.5047	19.5643	21.1341	42.2738	41.4809	42.6468	20.3883	16.129	44.5783	63.1068	46.2366	50.6024
SHELL LAKE NATIONAL WILDLIFE REFUGE	109.231	113.466	112.538	141.334	142.373	141.46	0.970874	10.7527	1.20482	14.5631	24.7312	9.63855
SHERBURNE NATIONAL WILDLIFE REFUGE	102.971	106.221	106.988	132.045	134.23	133.865	0.970874	1.07527	1.20482	0.970874	9.67742	1.20482
SHIAWASSEE NATIONAL WILDLIFE REFUGE	101.029	102.674	103.859	130.03	132.454	132.769	1.94175	1.07527	1.20482	0.970874	1.07527	1.20482
SILETZ BAY NATIONAL WILDLIFE REFUGE	40.0891	41.1686	41.8987	89.6997	89.7316	88.1863	4.85437	3.22581	1.20482	23.301	20.4301	6.0241
SILVIO O. CONTE NATIONAL FISH AND WILDLIFE REFUGE	106.457	107.483	107.9	135.191	136.347	136.797	0.970874	1.07527	1.20482	0.970874	1.07527	1.20482
SLADE NATIONAL WILDLIFE REFUGE	106.271	110.537	110.067	137.239	138.667	137.964	0.970874	3.22581	1.20482	12.6214	24.7312	13.253
SONNY BONO SALTON SEA NATIONAL WILDLIFE REFUGE	25.2401	25.1647	25.5149	48.3858	48.5659	49.0222	10.6796	4.30107	4.81928	5.82524	3.22581	3.61446
SQUAW CREEK NATIONAL WILDLIFE REFUGE	81.7669	82.5796	81.4153	107.763	110.473	110.76	13.5922	17.2043	1.20482	0.970874	3.22581	1.20482
ST. CATHERINE CREEK NATIONAL WILDLIFE REFUGE	31.4333	29.9833	31.0222	60.0667	57.7167	57.9667	76.699	62.3656	66.2651	72.8155	63.4409	56.6265
ST. JOHNS NATIONAL WILDLIFE REFUGE	16.2928	15.6192	15.8927	32.8269	31.8744	32.3175	58.2524	29.0323	42.1687	57.2816	30.1075	33.7349
ST. MARKS NATIONAL WILDLIFE REFUGE	25.1485	24.658	24.801	50.3969	48.5288	48.4536	70.8738	58.0645	55.4217	77.6699	62.3656	54.2169
ST. VINCENT NATIONAL WILDLIFE REFUGE	18.4347	18.6018	19.464	38.9915	38.6909	39.6074	17.4757	12.9032	37.3494	41.7476	31.1828	42.1687
STEIGERWALD LAKE NATIONAL WILDLIFE REFUGE	66.77	67.9247	66.9116	116.474	115.916	113.345	11.6505	19.3548	4.81928	40.7767	32.2581	8.43374
STEWART B. MCKINNEY NATIONAL WILDLIFE REFUGE	94.7956	94.615	94.7486	124.281	125.084	125.879	9.70874	1.07527	1.20482	0.970874	1.07527	1.20482
STEWART LAKE NATIONAL WILDLIFE REFUGE	104.3	106.583	105.733	137.6	138.7	137.867	4.85437	21.5054	2.40964	19.4175	29.0323	15.6626
STILLWATER NATIONAL WILDLIFE REFUGE	78.1228	76.2224	75.6887	116.859	115.543	114.37	27.1845	19.3548	6.0241	32.0388	20.4301	4.81928
STONE LAKES NATIONAL WILDLIFE REFUGE	32.5	32.75	33.1778	67.7	67.8167	67.1111	4.85437	1.07527	1.20482	21.3592	22.5806	8.43374
STORM LAKE NATIONAL WILDLIFE REFUGE	106.592	109.377	109.302	134.791	136.344	135.716	0.970874	2.15054	1.20482	10.6796	22.5806	7.22892
STUMP LAKE NATIONAL WILDLIFE REFUGE	109.081	113.566	113.039	139.901	141.126	140.258	0.970874	1.07527	1.20482	12.6214	24.7312	7.22892
SULLYS HILL NATIONAL GAME PRESERVE	109.63	114.014	113.484	140.41	141.588	140.755	0.970874	4.30107	1.20482	12.6214	24.7312	7.22892
SUNBURST LAKE NATIONAL WILDLIFE REFUGE	104.1	107.433	107.267	135.533	137.017	136.367	0.970874	4.30107	1.20482	13.5922	25.8065	13.253
SUNKHAZE MEADOWS NATIONAL WILDLIFE REFUGE	113.351	114.186	114.996	143.669	144.512	144.545	0.970874	1.07527	2.40964	0.970874	3.22581	1.20482
SUPAWNA MEADOWS NATIONAL WILDLIFE REFUGE	78.6667	78.8	78.8	109.767	110.167	111.256	19.4175	5.37634	1.20482	0.970874	1.07527	1.20482
SUSQUEHANNA NATIONAL WILDLIFE REFUGE	78.4932	78.7024	78.6337	109.311	109.733	110.728	17.4757	5.37634	1.20482	0.970874	1.07527	1.20482
SUTTER NATIONAL WILDLIFE REFUGE	37.3331	38.4361	39.108	79.756	79.1734	78.314	0.970874	1.07527	1.20482	24.2718	20.4301	8.43374
SWAN LAKE NATIONAL WILDLIFE REFUGE	78.3033	78.497	77.526	104.543	107.208	107.54	21.3592	16.129	1.20482	0.970874	1.07527	1.20482
SWAN RIVER NATIONAL WILDLIFE REFUGE	122.875	123.587	121.963	161.192	159.671	158.307	54.3689	73.1183	28.9157	89.3204	74.1936	53.0121
SWANQUARTER NATIONAL WILDLIFE REFUGE	44.6929	42.1245	41.7707	79.7734	77.8121	77.4141	64.0777	49.4624	30.1205	44.6602	18.2796	1.20482
TALLAHATCHIE NATIONAL WILDLIFE REFUGE	42.3838	39.9823	40.307	72.6453	71.5117	71.5961	75.7282	63.4409	59.0361	49.5146	40.8602	21.6867
TAMARAC NATIONAL WILDLIFE REFUGE	107.987	112.198	112.058	138.251	139.84	139.036	0.970874	1.07527	1.20482	10.6796	22.5806	3.61446
TARGET ROCK NATIONAL WILDLIFE REFUGE	87.735	87.8961	87.8239	119.545	120.423	121.301	6.79612	3.22581	1.20482	0.970874	1.07527	1.20482
TEN THOUSAND ISLANDS NATIONAL WILDLIFE REFUGE	13.7269	13.308	13.1803	28.1721	27.5151	27.3972	75.7282	64.5161	51.8072	72.8155	50.5376	37.3494
TENNESSEE NATIONAL WILDLIFE REFUGE	56.489	54.5386	54.7377	87.7297	88.764	88.5735	60.1942	38.7097	31.3253	8.73786	11.828	1.20482
TENSAS RIVER NATIONAL WILDLIFE REFUGE	35.7538	33.1091	34.0148	64.9862	62.6102	62.8244	78.6408	63.4409	61.4458	68.932	55.914	44.5783
TETLIN NATIONAL WILDLIFE REFUGE	135.459	136.179	136.833	163.498	164.588	165.918	6.79612	5.37634	8.43374	1.94175	1.07527	1.20482
TEWAUKON NATIONAL WILDLIFE REFUGE	105.933	108.832	108.58	133.957	135.808	135.193	0.970874	3.22581	1.20482	6.79612	21.5054	7.22892
TEXAS POINT NATIONAL WILDLIFE REFUGE	19.4695	19.4618	21.0366	42.3017	41.2982	42.4418	17.4757	3.22581	39.759	60.1942	36.5591	40.9639
THACHER ISLAND NATIONAL WILDLIFE REFUGE	99.1333	98.9167	99.3222	131.167	131.983	133.444	7.76699	1.07527	1.20482	0.970874	1.07527	1.20482
THEODORE ROOSEVELT NATIONAL WILDLIFE REFUGE	40.0811	37.4276	37.9628	69.7854	68.2861	68.3964	77.6699	63.4409	60.241	59.2233	48.3871	39.759
TIJUANA SLOUGH NATIONAL WILDLIFE REFUGE	21.0146	21.4803	21.9115	41.6971	42.4897	43.0139	1.94175	1.07527	1.20482	0.970874	2.15054	1.20482
TISHOMINGO NATIONAL WILDLIFE REFUGE	44.6759	44.1138	43.7522	74.685	75.5704	75.3252	53.3981	47.3118	24.0964	8.73786	10.7527	1.20482
TOGIAK NATIONAL WILDLIFE REFUGE	142.798	143.249	145.029	177.924	177.449	178.989	4.85437	3.22581	7.22892	21.3592	7.52688	7.22892
TOPPENISH NATIONAL WILDLIFE REFUGE	88.6145	89.846	87.8191	127.477	127.117	124.777	22.3301	35.4839	13.253	75.7282	77.4193	42.1687
TREMPEALEAU NATIONAL WILDLIFE REFUGE	99.607	102.295	103.315	127.845	130.253	130.411	0.970874	1.07527	1.20482	0.970874	1.07527	1.20482
TRINITY RIVER NATIONAL WILDLIFE REFUGE	25.6416	24.6815	26.1337	51.5843	50.0609	50.8316	53.3981	18.2796	44.5783	65.0485	40.8602	42.1687
TRUSTOM POND NATIONAL WILDLIFE REFUGE	97.3667	96.7667	97.3667	127.5	128.117	129.233	10.6796	1.07527	1.20482	0.970874	1.07527	1.20482
TUALATIN RIVER NATIONAL WILDLIFE REFUGE	60.7211	61.7901	61.4474	112.754	112.174	109.66	11.6505	16.129	3.61446	33.0097	26.8817	7.22892
TULE LAKE NATIONAL WILDLIFE REFUGE	101.384	97.9588	96.7098	143.126	141.518	139.358	73.7864	23.6559	10.8434	99.0291	98.9247	73.494
TURNBULL NATIONAL WILDLIFE REFUGE	95.6612	96.4452	94.5856	132.802	132.884	131.231	20.3883	29.0323	8.43374	59.2233	68.8172	45.7831
TWO PONDS NATIONAL WILDLIFE REFUGE	113.016	113.768	114.706	150.971	151.463	151.665	2.91262	4.30107	1.20482	6.79612	7.52688	1.20482
TWO RIVERS NATIONAL WILDLIFE REFUGE	75.6282	75.8332	75.6728	102.552	105.1	105.814	13.5922	11.828	1.20482	0.970874	1.07527	1.20482
TYBEE NATIONAL WILDLIFE REFUGE	30.9175	29.7997	29.8882	59.8114	57.1876	56.881	75.7282	64.5161	60.241	81.5534	58.0645	51.8072
UL BEND NATIONAL WILDLIFE REFUGE	98.6836	100.315	99.4592	134.484	135.446	134.393	9.70874	19.3548	3.61446	31.068	39.785	18.0723
UMATILLA NATIONAL WILDLIFE REFUGE	80.9142	81.3736	79.65	121.471	121.107	118.681	22.3301	25.8065	9.63855	67.9612	61.2903	14.4578
UMBAGOG NATIONAL WILDLIFE REFUGE	115.014	116.563	117.048	145.201	146.27	146.165	0.970874	1.07527	2.40964	2.91262	8.60215	2.40964
UNION SLOUGH NATIONAL WILDLIFE REFUGE	98.0248	100.251	101.476	124.178	127.585	128.043	1.94175	1.07527	1.20482	0.970874	1.07527	1.20482
UPPER KLAMATH NATIONAL WILDLIFE REFUGE	103.409	100.781	98.9128	146.182	144.921	142.883	75.7282	29.0323	10.8434	99.0291	98.9247	73.494
UPPER MISSISSIPPI RIVER NATIONAL WILDLIFE AND FISH REFUGE	96.8145	99.0566	99.7822	123.718	126.483	126.846	1.94175	1.07527	1.20482	0.970874	1.07527	1.20482
UPPER OUACHITA NATIONAL WILDLIFE REFUGE	38.191	35.4727	36.141	67.837	65.8898	65.9516	79.6116	64.5161	60.241	65.0485	49.4624	42.1687
UPPER SOURIS NATIONAL WILDLIFE REFUGE	109.647	113.774	112.853	141.095	142.072	141.228	0.970874	10.7527	1.20482	13.5922	23.6559	10.8434
VALENTINE NATIONAL WILDLIFE REFUGE	89.8014	91.3201	92.1452	123.766	127.075	127.033	1.94175	5.37634	1.20482	0.970874	9.67742	1.20482
VALLE DE ORO NATIONAL WILDLIFE REFUGE	75.2841	73.9785	74.9885	111.136	111.574	112.388	17.4757	5.37634	3.61446	3.88349	1.07527	1.20482
VIEQUES NATIONAL WILDLIFE REFUGE	6.8	6.63333	6.75556	16.8	16.6833	16.8444	17.4757	6.45161	3.61446	15.534	5.37634	3.61446
WACCAMAW NATIONAL WILDLIFE REFUGE	33.1491	32.4713	32.6355	63.4739	61.2767	61.0505	69.9029	61.2903	56.6265	65.0485	45.1613	19.2771
WALLKILL RIVER NATIONAL WILDLIFE REFUGE	94.9174	95.7558	95.3179	123.185	124.581	125.182	4.85437	7.52688	1.20482	0.970874	1.07527	1.20482
WALLOPS ISLAND NATIONAL WILDLIFE REFUGE	58.591	56.5192	56.621	96.8125	96.1682	96.4201	46.6019	15.0538	8.43374	20.3883	4.30107	1.20482
WAPACK NATIONAL WILDLIFE REFUGE	103.946	104.946	105.318	131.981	133.198	134.078	1.94175	1.07527	1.20482	0.970874	1.07527	1.20482
WAPANOCCA NATIONAL WILDLIFE REFUGE	52.1299	51.1698	50.7373	83.5112	84.7511	84.254	57.2816	43.0108	36.1446	9.70874	16.129	1.20482
WAPATO LAKE NATIONAL WILDLIFE REFUGE	55.2234	56.0555	56.5004	109.707	109.059	106.685	9.70874	8.60215	4.81928	29.1262	22.5806	7.22892
WAR HORSE NATIONAL WILDLIFE REFUGE	98.0754	99.8448	98.7619	135.543	136.347	135.124	9.70874	19.3548	4.81928	36.8932	44.086	18.0723
WASHITA NATIONAL WILDLIFE REFUGE	53.103	53.434	52.7254	84.6146	86.9052	86.9407	23.301	16.129	2.40964	0.970874	8.60215	1.20482
WASSAW NATIONAL WILDLIFE REFUGE	29.9399	29.2272	29.3467	59.0656	56.5767	56.2243	73.7864	63.4409	59.0361	82.5243	60.215	57.8313
WATERCRESS DARTER NATIONAL WILDLIFE REFUGE	42.2831	40.3208	40.4219	73.2558	72.2085	72.0443	73.7864	62.3656	59.0361	42.7184	38.7097	21.6867
WAUBAY NATIONAL WILDLIFE REFUGE	105.159	108.171	107.725	132.958	135.151	134.558	0.970874	5.37634	1.20482	5.82524	20.4301	4.81928
WERTHEIM NATIONAL WILDLIFE REFUGE	88.1666	87.7809	87.6582	121.289	121.883	122.776	11.6505	3.22581	1.20482	0.970874	1.07527	1.20482
WEST SISTER ISLAND NATIONAL WILDLIFE REFUGE	91.4018	93.2259	92.7908	120.53	122.992	123.682	2.91262	4.30107	1.20482	0.970874	1.07527	1.20482
WHEELER NATIONAL WILDLIFE REFUGE	48.3511	46.0725	45.8656	80.5723	80.5098	80.2911	66.9903	40.8602	31.3253	29.1262	21.5054	3.61446
WHITE LAKE NATIONAL WILDLIFE REFUGE	104.35	106.748	105.934	137.637	138.706	137.875	4.85437	19.3548	2.40964	19.4175	29.0323	15.6626
WHITTLESEY CREEK NATIONAL WILDLIFE REFUGE	107.805	111.67	112.393	141.281	142.457	141.911	0.970874	1.07527	1.20482	7.76699	13.9785	1.20482
WICHITA MOUNTAINS WILDLIFE REFUGE	45.9482	46.3181	45.9692	77.2271	78.6857	78.4142	33.9806	32.2581	10.8434	2.91262	10.7527	1.20482
WILLAPA NATIONAL WILDLIFE REFUGE	41.6281	42.7544	43.26	95.5697	95.6375	93.7428	6.79612	7.52688	2.40964	23.301	19.3548	6.0241
WILLIAM L. FINLEY NATIONAL WILDLIFE REFUGE	49.3357	50.2886	50.8929	103.374	102.583	100.32	6.79612	5.37634	1.20482	29.1262	22.5806	7.22892
WILLOW LAKE NATIONAL WILDLIFE REFUGE	110.855	115.064	114.537	141.92	142.934	142.259	0.970874	5.37634	1.20482	12.6214	23.6559	9.63855
WOLF ISLAND NATIONAL WILDLIFE REFUGE	28	27.8333	28.0667	57.2667	54.9667	54.6333	63.1068	56.9892	60.241	83.4951	61.2903	59.0361
YAZOO NATIONAL WILDLIFE REFUGE	40.1067	37.4206	37.963	69.8244	68.2989	68.3995	77.6699	63.4409	60.241	59.2233	47.3118	39.759
YUKON DELTA NATIONAL WILDLIFE REFUGE	144.685	144.896	146.12	175.753	176.09	176.884	8.73786	2.15054	7.22892	12.6214	8.60215	4.81928
YUKON FLATS NATIONAL WILDLIFE REFUGE	132.378	133.351	134.602	155.129	156.406	157.254	0.970874	1.07527	1.20482	0.970874	1.07527	1.20482
